# Supplementary material for: Phenome-Wide Associations of Polygenic Scores for Schizophrenia and Major Depression in 100,000 Chinese Adults
Source: Biol Psychiatry Glob Open Sci. 2025 Dec 22;6(2):100681. doi: 10.1016/j.bpsgos.2025.100681 (PMC12907099; doi:10.1016/j.bpsgos.2025.100681)
Supplement: Supplemental Data 1 [file mmc2.xlsx]

## Sheet: PheWAS
time	group	variable	description	pgs	n_total	n_cases	n_controls	beta	SE	lci	uci	OR	OR_lci	OR_uci	p	p_fdr	p_bonferroni
Baseline	Socio-demographics	ownership_index	Ownership index	scz_EAS	77122	NA	NA	-0.00805304	0.00414825	-0.0161836	7.75347e-05	NA	NA	NA	0.0522244	0.333711	1
Baseline	Socio-demographics	household_size	Household size	scz_EAS	77122	NA	NA	-0.0221214	0.00505056	-0.0320205	-0.0122223	NA	NA	NA	1.18845e-05	0.000503109	0.0120746
Baseline	Socio-demographics	children	Number of children	scz_EAS	77122	NA	NA	-0.00713984	0.00358	-0.0141566	-0.000123034	NA	NA	NA	0.0461155	0.304242	1
Baseline	Lifestyle	met	Physical activity	scz_EAS	77122	NA	NA	-0.103767	0.044621	-0.191224	-0.0163096	NA	NA	NA	0.0200471	0.179093	1
Baseline	Lifestyle	alc_age_start	Age of alcohol initiation	scz_EAS	11873	NA	NA	0.0140872	0.0981848	-0.178355	0.206529	NA	NA	NA	0.885917	0.968831	1
Baseline	Lifestyle	smoking_age_start	Age of smoking initation	scz_EAS	24710	NA	NA	0.099687	0.0473782	0.00682564	0.192548	NA	NA	NA	0.0353827	0.258625	1
Baseline	Lifestyle	cig_equiv_day	Cigarettes per day	scz_EAS	24710	NA	NA	0.187714	0.0691997	0.0520823	0.323345	NA	NA	NA	0.00667962	0.0917094	1
Baseline	Lifestyle	food_diversity_score	Food diversity	scz_EAS	77122	NA	NA	-0.00440835	0.00962003	-0.0232636	0.0144469	NA	NA	NA	0.646776	0.896487	1
Baseline	Mental health and sleep	sleep_hours	Sleep duration	scz_EAS	77122	NA	NA	-0.00287814	0.005002	-0.0126821	0.00692578	NA	NA	NA	0.565024	0.864107	1
Baseline	Clinical measurements	bmi	Body mass index	scz_EAS	77121	NA	NA	-0.0615992	0.0122878	-0.0856834	-0.0375151	NA	NA	NA	5.36973e-07	3.89689e-05	0.000545565
Baseline	Clinical measurements	standing_height	Standing height	scz_EAS	77122	NA	NA	-0.0583366	0.0204869	-0.0984909	-0.0181824	NA	NA	NA	0.0044074	0.0678451	1
Baseline	Clinical measurements	sitting_height	Sitting height	scz_EAS	77122	NA	NA	-0.0391406	0.0118864	-0.0624379	-0.0158433	NA	NA	NA	0.000992052	0.0220891	1
Baseline	Clinical measurements	sbp	Systolic blood pressure	scz_EAS	77122	NA	NA	-0.130311	0.0750726	-0.277454	0.0168308	NA	NA	NA	0.0826022	0.428235	1
Baseline	Clinical measurements	dbp	NA	scz_EAS	77122	NA	NA	-0.0220835	0.0412357	-0.102906	0.0587384	NA	NA	NA	0.592275	0.870841	1
Baseline	Clinical measurements	heart_rate	Heart rate	scz_EAS	77122	NA	NA	-0.0614047	0.0440248	-0.147693	0.024884	NA	NA	NA	0.163088	0.579361	1
Baseline	Clinical measurements	random_glucose	Random glucose	scz_EAS	76408	NA	NA	-0.00212124	0.00879467	-0.0193588	0.0151163	NA	NA	NA	0.809404	0.948292	1
Baseline	Socio-demographics	region_is_urban	Urban area	scz_EAS	77122	36911	40211	0.00305284	0.0124551	-0.0213591	0.0274648	1.00306	0.978867	1.02785	0.806373	0.948292	1
Baseline	Socio-demographics	high_school	> 9 years education	scz_EAS	77122	16852	60270	0.030101	0.0105371	0.00944826	0.0507538	1.03056	1.00949	1.05206	0.00428119	0.0669183	1
Baseline	Socio-demographics	employed	Employed	scz_EAS	77122	50288	26834	-0.0252927	0.0106602	-0.0461866	-0.00439877	0.975024	0.954864	0.995611	0.0176616	0.169087	1
Baseline	Socio-demographics	income	Household income >= 20,000	scz_EAS	77122	31334	45788	-0.00290196	0.00894494	-0.020434	0.0146301	0.997102	0.979773	1.01474	0.745616	0.919752	1
Baseline	Socio-demographics	married_now	Married	scz_EAS	77122	69754	7368	-0.00769179	0.0134628	-0.0340789	0.0186953	0.992338	0.966495	1.01887	0.567771	0.864107	1
Baseline	Lifestyle	ever_reg_alcohol	Ever regular alcohol drinking	scz_EAS	77122	14925	62197	-0.0138811	0.0115552	-0.0365292	0.008767	0.986215	0.96413	1.00881	0.229639	0.688238	1
Baseline	Lifestyle	current_reg_alcohol	Current regular alcohol drinking	scz_EAS	77122	11873	65249	-0.0161842	0.0121657	-0.0400289	0.00766048	0.983946	0.960762	1.00769	0.183413	0.612119	1
Baseline	Lifestyle	problem_drinking	Problem alcohol drinking	scz_EAS	77122	1678	75444	0.0012998	0.0266896	-0.0510119	0.0536115	1.0013	0.950267	1.05507	0.961158	0.994436	1
Baseline	Lifestyle	ever_reg_smoking	Ever regular smoking	scz_EAS	77122	24710	52412	-0.0490351	0.0122632	-0.0730711	-0.0249992	0.952148	0.929535	0.975311	6.37314e-05	0.00239819	0.0647511
Baseline	Lifestyle	current_reg_smoking	Current regular smoking	scz_EAS	77122	19940	57182	-0.0357165	0.0115042	-0.0582648	-0.0131682	0.964914	0.9434	0.986918	0.0019051	0.0351924	1
Baseline	Physical health	self_rated_poor_heath	Poor self-rated health	scz_EAS	77122	8020	69102	0.0277813	0.0125359	0.00321086	0.0523518	1.02817	1.00322	1.05375	0.0266824	0.211792	1
Baseline	Physical health	comparative_poor_health	Worse comparative health	scz_EAS	77122	12476	64646	0.0453933	0.0103554	0.0250967	0.0656898	1.04644	1.02541	1.0679	1.16764e-05	0.000503109	0.0118633
Baseline	Mental health and sleep	life_unsatisfied	Unsatisfied with life	scz_EAS	77122	3326	73796	0.0325497	0.0188231	-0.00434366	0.069443	1.03309	0.995666	1.07191	0.0837665	0.429404	1
Baseline	Mental health and sleep	stressful_life_events	Stressful life events	scz_EAS	77122	6798	70324	0.0239956	0.0133537	-0.0021777	0.0501688	1.02429	0.997825	1.05145	0.0723481	0.40167	1
Baseline	Mental health and sleep	snoring	Snoring	scz_EAS	77122	17452	59670	0.00156706	0.00924149	-0.0165463	0.0196804	1.00157	0.98359	1.01988	0.86535	0.958241	1
Baseline	Mental health and sleep	sleep_problems	Sleep problems	scz_EAS	77122	13063	64059	0.0104133	0.010197	-0.00957288	0.0303995	1.01047	0.990473	1.03087	0.307155	0.763007	1
Baseline	Physical health	asthma_diag	Asthma	scz_EAS	77387	733	76654	-0.000735539	0.039039	-0.077252	0.0757809	0.999265	0.925657	1.07873	0.984968	0.998089	1
Baseline	Physical health	emph_bronc_diag	Emphysema/bronchitis	scz_EAS	78853	3834	75019	0.0148718	0.0178574	-0.0201287	0.0498722	1.01498	0.980073	1.05114	0.404953	0.825945	1
Baseline	Physical health	has_copd	Chronic obstructive pulmonary disease	scz_EAS	80960	9685	71275	0.0114895	0.0121871	-0.0123973	0.0353762	1.01156	0.987679	1.03601	0.345806	0.791303	1
Baseline	Physical health	tb_diag	Tuberculosis	scz_EAS	77648	1704	75944	-0.00780058	0.0260775	-0.0589125	0.0433113	0.99223	0.942789	1.04426	0.76484	0.924261	1
Baseline	Physical health	kidney_dis_diag	Kidney disease	scz_EAS	77490	1508	75982	0.0181977	0.0275097	-0.0357214	0.0721167	1.01836	0.964909	1.07478	0.508292	0.857913	1
Baseline	Physical health	cirrhosis_hep_diag	Cirrhosis/chronic hepatitis	scz_EAS	77394	1248	76146	-0.0169594	0.030009	-0.0757771	0.0418582	0.983184	0.927023	1.04275	0.571976	0.864107	1
Baseline	Physical health	gall_diag	Gallstone/gallbladder disease	scz_EAS	78564	6204	72360	-0.000359037	0.0141096	-0.0280139	0.0272958	0.999641	0.972375	1.02767	0.979699	0.998089	1
Baseline	Physical health	has_diabetes	Diabetes	scz_EAS	79087	6766	72321	-0.00515031	0.0136591	-0.0319222	0.0216216	0.994863	0.968582	1.02186	0.706129	0.9047	1
Baseline	Physical health	cancer_diag	Cancer	scz_EAS	77163	421	76742	-0.0653934	0.0513089	-0.165959	0.0351722	0.936699	0.847081	1.0358	0.202485	0.642891	1
Baseline	Physical health	fracture_diag	Fracture	scz_EAS	78626	6617	72009	0.00782762	0.0137268	-0.0190769	0.0347322	1.00786	0.981104	1.03534	0.568513	0.864107	1
Baseline	Physical health	head_injury_diag	Head injury	scz_EAS	77372	1115	76257	-0.0310893	0.0316953	-0.0932121	0.0310334	0.969389	0.911	1.03152	0.326651	0.777539	1
Baseline	Physical health	peptic_ulcer_diag	Peptic ulcer	scz_EAS	78063	4012	74051	-0.0116951	0.0172183	-0.045443	0.0220529	0.988373	0.955574	1.0223	0.496998	0.855431	1
Baseline	Physical health	rheum_arthritis_diag	Rheumatoid arthritis	scz_EAS	77652	2301	75351	0.0247825	0.0223122	-0.0189495	0.0685145	1.02509	0.981229	1.07092	0.266692	0.715705	1
Baseline	Physical health	rheum_heart_dis_diag	Rheumatoid heart disease	scz_EAS	77217	242	76975	0.0417316	0.0672843	-0.0901457	0.173609	1.04261	0.913798	1.18959	0.535108	0.864107	1
Baseline	Physical health	stroke_or_tia_diag	Stroke/transient ischemic attack	scz_EAS	77282	1400	75882	-0.0113566	0.029058	-0.0683103	0.0455972	0.988708	0.933971	1.04665	0.695928	0.899765	1
Baseline	Physical health	chd_diag	Chronic heart disease	scz_EAS	77447	3084	74363	-0.0131073	0.0201861	-0.0526721	0.0264574	0.986978	0.948691	1.02681	0.516129	0.85908	1
Baseline	Mental health and sleep	depression	Major depression	scz_EAS	77298	744	76554	0.0568412	0.0385852	-0.0187859	0.132468	1.05849	0.981389	1.14164	0.140715	0.537051	1
Baseline	Mental health and sleep	dep_smp	Depressive symptoms	scz_EAS	77952	3399	74553	0.0610604	0.0184639	0.0248711	0.0972497	1.06296	1.02518	1.10214	0.000942967	0.0220891	0.958054
Baseline	Mental health and sleep	anxiety	Generalised anxiety disorder	scz_EAS	77185	292	76893	-0.087596	0.0612165	-0.20758	0.0323883	0.916131	0.812548	1.03292	0.152453	0.55779	1
Baseline	Mental health and sleep	continuous_anxiety	Continuous anxiety	scz_EAS	77264	682	76582	0.0103403	0.0402874	-0.0686229	0.0893035	1.01039	0.933679	1.09341	0.797439	0.947771	1
Baseline	Mental health and sleep	continuous_pain	Continuous pain	scz_EAS	77488	1259	76229	-0.00699572	0.0299973	-0.0657904	0.051799	0.993029	0.936327	1.05316	0.815597	0.948292	1
Baseline	Mental health and sleep	panic_attacks	Panic attacks	scz_EAS	77529	1613	75916	-0.0135304	0.0266635	-0.0657909	0.0387301	0.986561	0.936327	1.03949	0.611839	0.875375	1
Baseline	Mental health and sleep	phobic	Phobia symptoms	scz_EAS	77284	799	76485	-0.0955143	0.0376057	-0.169221	-0.0218072	0.908905	0.844322	0.978429	0.0110887	0.125179	1
Baseline	Mental health and sleep	neurasthenia_diag	Neurasthenia	scz_EAS	77343	1168	76175	0.064962	0.0310857	0.00403402	0.12589	1.06712	1.00404	1.13416	0.0366384	0.262145	1
Baseline	Mental health and sleep	psych_disorder_diag	Psychiatric disorder	scz_EAS	77208	351	76857	0.208785	0.0561706	0.0986902	0.318879	1.23218	1.10372	1.37558	0.000201624	0.00620757	0.20485
Baseline	Reproductive history	first_period_age	Age at menarche	scz_EAS	45796	NA	NA	-0.00893554	0.00900538	-0.0265861	0.00871501	NA	NA	NA	0.321084	0.773802	1
Baseline	Reproductive history	menopause_age	Age at menopause	scz_EAS	24741	NA	NA	0.0113358	0.0274015	-0.0423711	0.0650427	NA	NA	NA	0.679102	0.898875	1
Baseline	Reproductive history	preg_count	Number of pregnancies	scz_EAS	45796	NA	NA	0.0196862	0.00697565	0.00601394	0.0333585	NA	NA	NA	0.00477259	0.0692707	1
Baseline	Reproductive history	live_birth_count	Number of live births	scz_EAS	45378	NA	NA	-0.00160307	0.00418562	-0.00980688	0.00660074	NA	NA	NA	0.701725	0.902371	1
Baseline	Reproductive history	live_birth_age01	Age at first live birth	scz_EAS	45189	NA	NA	0.00538234	0.0138035	-0.0216724	0.0324371	NA	NA	NA	0.696593	0.899765	1
Baseline	Reproductive history	still_birth_count	Number of still births	scz_EAS	45378	NA	NA	0.00149072	0.00160163	-0.00164847	0.00462991	NA	NA	NA	0.351985	0.801832	1
Baseline	Reproductive history	post_menopause	Post menopause	scz_EAS	45796	24741	21055	-0.0245598	0.0189776	-0.0617559	0.0126363	0.975739	0.940112	1.01272	0.195615	0.630937	1
Baseline	Reproductive history	had_hysterectomy	Had hysterectomy	scz_EAS	46238	2333	43905	-0.0531591	0.0223487	-0.0969626	-0.0093556	0.948229	0.90759	0.990688	0.0173776	0.168466	1
Baseline	Reproductive history	had_breast_lump_removed	Had breast lump removed	scz_EAS	45893	532	45361	-0.079023	0.0457598	-0.168712	0.0106662	0.924019	0.844752	1.01072	0.084184	0.429404	1
Baseline	Reproductive history	had_ovary_removed	Had ovary removed	scz_EAS	45935	865	45070	-0.104672	0.0361623	-0.17555	-0.0337935	0.90062	0.838996	0.966771	0.00379768	0.0602882	1
Follow-up	Infectious diseases	10	Tuberculosis	scz_EAS	77316	780	76536	0.0726773	0.0379848	-0.00177284	0.147127	1.07538	0.998229	1.1585	0.0557061	0.349367	1
Follow-up	Infectious diseases	38	Septicemia	scz_EAS	76652	116	76536	0.0130076	0.0979783	-0.17903	0.205045	1.01309	0.836081	1.22758	0.894383	0.971113	1
Follow-up	Infectious diseases	53	Herpes zoster	scz_EAS	76763	659	76104	0.0150162	0.0411536	-0.0656448	0.0956772	1.01513	0.936463	1.1004	0.7152	0.906134	1
Follow-up	Infectious diseases	70	Viral hepatitis	scz_EAS	76662	558	76104	0.00762979	0.0444766	-0.0795443	0.0948039	1.00766	0.923537	1.09944	0.863794	0.958241	1
Follow-up	Infectious diseases	79	Viral infection	scz_EAS	76234	130	76104	-0.00333585	0.0923215	-0.184286	0.177614	0.99667	0.831698	1.19436	0.971176	0.998089	1
Follow-up	Infectious diseases	136	Other infectious and parasitic diseases	scz_EAS	77172	237	76935	0.0570328	0.0687735	-0.0777633	0.191829	1.05869	0.925183	1.21146	0.406944	0.825945	1
Follow-up	Neoplasms	149	Cancer of larynx, pharynx, nasal cavities	scz_EAS	77169	197	76972	-0.0655129	0.0751883	-0.212882	0.0818561	0.936587	0.808252	1.0853	0.38358	0.815571	1
Follow-up	Neoplasms	150	Cancer of esophagus	scz_EAS	74767	552	74215	-0.0565948	0.0458076	-0.146378	0.0331881	0.944977	0.863831	1.03374	0.216648	0.673509	1
Follow-up	Neoplasms	151	Cancer of stomach	scz_EAS	75052	837	74215	-0.0317286	0.036743	-0.103745	0.0402876	0.968769	0.901455	1.04111	0.387846	0.815571	1
Follow-up	Neoplasms	153	Colorectal cancer	scz_EAS	75032	859	74173	-0.0352564	0.036117	-0.106046	0.035533	0.965358	0.899383	1.03617	0.32898	0.777539	1
Follow-up	Neoplasms	155	Cancer of liver and intrahepatic bile duct	scz_EAS	74938	723	74215	0.0371485	0.0393378	-0.0399535	0.114251	1.03785	0.960834	1.12103	0.344992	0.791303	1
Follow-up	Neoplasms	157	Pancreatic cancer	scz_EAS	74415	200	74215	0.0195791	0.0744473	-0.126338	0.165496	1.01977	0.881317	1.17998	0.792556	0.944006	1
Follow-up	Neoplasms	158	Neoplasm of unspecified nature of digestive system	scz_EAS	74449	234	74215	-0.0913132	0.0686876	-0.225941	0.0433144	0.912732	0.797765	1.04427	0.183716	0.612119	1
Follow-up	Neoplasms	159	Malignant neoplasm of other and ill-defined sites within the digestive organs and peritoneum	scz_EAS	74459	244	74215	0.0804451	0.0675636	-0.0519795	0.21287	1.08377	0.949348	1.23722	0.233788	0.693392	1
Follow-up	Neoplasms	165	Cancer within the respiratory system	scz_EAS	77624	1729	75895	-0.0122041	0.0258659	-0.0629013	0.0384932	0.98787	0.939036	1.03924	0.637055	0.8903	1
Follow-up	Neoplasms	170	Cancer of bone and connective tissue	scz_EAS	77147	110	77037	0.116868	0.100429	-0.0799738	0.313709	1.12397	0.923141	1.36849	0.244553	0.707144	1
Follow-up	Neoplasms	174	Breast cancer	scz_EAS	76588	601	75987	0.0290513	0.0430996	-0.0554238	0.113526	1.02948	0.946084	1.12022	0.500279	0.855431	1
Follow-up	Neoplasms	189	Cancer of urinary organs (incl. kidney and bladder)	scz_EAS	77208	326	76882	-0.0502925	0.058438	-0.164831	0.064246	0.950951	0.848037	1.06635	0.389451	0.815571	1
Follow-up	Neoplasms	191	Manlignant and unknown neoplasms of brain and nervous system	scz_EAS	76962	188	76774	-0.122859	0.0763824	-0.272569	0.0268505	0.884388	0.761421	1.02721	0.107732	0.466649	1
Follow-up	Neoplasms	193	Thyroid cancer	scz_EAS	77020	146	76874	-0.0212259	0.0867413	-0.191239	0.148787	0.978998	0.825935	1.16043	0.806686	0.948292	1
Follow-up	Neoplasms	195	Cancer, suspected or other	scz_EAS	76432	252	76180	0.00312795	0.0664442	-0.127103	0.133358	1.00313	0.880643	1.14266	0.962452	0.994763	1
Follow-up	Neoplasms	198	Secondary malignant neoplasm	scz_EAS	76522	342	76180	-0.082252	0.0568442	-0.193667	0.0291627	0.92104	0.823932	1.02959	0.147905	0.548891	1
Follow-up	Neoplasms	199	Neoplasm of uncertain behavior	scz_EAS	76862	682	76180	-0.0291354	0.0403679	-0.108257	0.0499857	0.971285	0.897397	1.05126	0.47045	0.848717	1
Follow-up	Neoplasms	202	Cancer of other lymphoid, histiocytic tissue	scz_EAS	77016	210	76806	-0.11651	0.0724774	-0.258566	0.0255453	0.890021	0.772158	1.02587	0.107936	0.466649	1
Follow-up	Neoplasms	204	Leukemia	scz_EAS	77046	240	76806	-0.147999	0.0677723	-0.280833	-0.0151649	0.862432	0.755155	0.984949	0.0289797	0.223056	1
Follow-up	Neoplasms	208	Benign neoplasm of colon	scz_EAS	76586	605	75981	0.0312015	0.0429073	-0.0528968	0.1153	1.03169	0.948478	1.12221	0.467114	0.848717	1
Follow-up	Neoplasms	211	Benign neoplasm of other parts of digestive system	scz_EAS	74701	350	74351	0.0473516	0.0563715	-0.0631365	0.15784	1.04849	0.938815	1.17098	0.400913	0.825945	1
Follow-up	Neoplasms	214	Lipoma	scz_EAS	77174	256	76918	-0.00982216	0.0654139	-0.138033	0.118389	0.990226	0.87107	1.12568	0.880643	0.966235	1
Follow-up	Neoplasms	224	Benign neoplasm of eye	scz_EAS	76958	184	76774	-0.0507427	0.0785415	-0.204684	0.103199	0.950523	0.814905	1.10871	0.518239	0.85908	1
Follow-up	Neoplasms	225	Benign neoplasm of brain and other parts of nervous system	scz_EAS	76890	116	76774	0.0620987	0.0972216	-0.128456	0.252653	1.06407	0.879453	1.28744	0.522996	0.86129	1
Follow-up	Neoplasms	226	Benign neoplasm of thyroid glands	scz_EAS	77014	140	76874	0.0777004	0.0886436	-0.096041	0.251442	1.0808	0.908427	1.28588	0.380732	0.815571	1
Follow-up	Neoplasms	228	Hemangioma and lymphangioma, any site	scz_EAS	77153	124	77029	-0.0228764	0.0940583	-0.207231	0.161478	0.977383	0.812832	1.17525	0.807839	0.948292	1
Follow-up	Neoplasms	229	Benign neoplasm of unspecified sites	scz_EAS	77146	111	77035	-0.0369565	0.0990794	-0.231152	0.157239	0.963718	0.793619	1.17028	0.70915	0.905146	1
Follow-up	Endocrine/metabolic	240	Simple and unspecified goiter	scz_EAS	76980	337	76643	0.0219122	0.0573767	-0.0905461	0.13437	1.02215	0.913432	1.14382	0.702535	0.902371	1
Follow-up	Endocrine/metabolic	241	Nontoxic nodular goiter	scz_EAS	76751	108	76643	0.0329525	0.101054	-0.165114	0.231019	1.0335	0.847797	1.25988	0.744359	0.919752	1
Follow-up	Endocrine/metabolic	242	Thyrotoxicosis with or without goiter	scz_EAS	76801	158	76643	-0.051658	0.0833228	-0.214971	0.111655	0.949654	0.806565	1.11813	0.535275	0.864107	1
Follow-up	Endocrine/metabolic	250	Diabetes mellitus	scz_EAS	79090	7481	71609	-0.00397811	0.0129099	-0.0292815	0.0213253	0.99603	0.971143	1.02155	0.757972	0.924261	1
Follow-up	Endocrine/metabolic	251	Other disorders of pancreatic internal secretion	scz_EAS	77156	102	77054	-0.0682841	0.104343	-0.272797	0.136229	0.933995	0.761248	1.14594	0.512843	0.85908	1
Follow-up	Endocrine/metabolic	260	Protein-calorie malnutrition	scz_EAS	77165	148	77017	0.0711123	0.086483	-0.0983944	0.240619	1.0737	0.906291	1.27204	0.410924	0.830635	1
Follow-up	Endocrine/metabolic	272	Disorders of lipoid metabolism	scz_EAS	77371	727	76644	-0.047842	0.0392492	-0.12477	0.0290865	0.953284	0.8827	1.02951	0.222872	0.675933	1
Follow-up	Endocrine/metabolic	274	Gout and other crystal arthropathies	scz_EAS	77239	304	76935	-0.178035	0.0608729	-0.297346	-0.0587245	0.836913	0.742787	0.942967	0.00344781	0.0556028	1
Follow-up	Endocrine/metabolic	276	Disorders of fluid, electrolyte, and acid-base balance	scz_EAS	77395	664	76731	-0.0469056	0.0417731	-0.128781	0.0349696	0.954177	0.879167	1.03559	0.261494	0.708548	1
Follow-up	Endocrine/metabolic	277	Other disorders of metabolism	scz_EAS	77167	116	77051	-0.0182125	0.0971414	-0.20861	0.172185	0.981952	0.811712	1.1879	0.851281	0.953646	1
Follow-up	Hematopoietic	280	Iron deficiency anemias	scz_EAS	76851	136	76715	0.0602644	0.0895339	-0.115222	0.235751	1.06212	0.891168	1.26586	0.50089	0.855431	1
Follow-up	Hematopoietic	285	Other anemias	scz_EAS	77180	465	76715	0.0179495	0.0490083	-0.0781068	0.114006	1.01811	0.924866	1.12076	0.714176	0.906134	1
Follow-up	Hematopoietic	287	Purpura and other hemorrhagic conditions	scz_EAS	77172	199	76973	0.120835	0.0741029	-0.0244061	0.266077	1.12844	0.975889	1.30484	0.102965	0.460201	1
Follow-up	Hematopoietic	289	Other diseases of blood and blood-forming organs	scz_EAS	77146	103	77043	0.106276	0.103036	-0.0956753	0.308227	1.11213	0.908759	1.36101	0.302334	0.758448	1
Follow-up	Mental disorders	290	Delirium dementia and amnestic and other cognitive disorders	scz_EAS	77228	286	76942	0.0378781	0.0632697	-0.0861305	0.161887	1.0386	0.917475	1.17573	0.549389	0.864107	1
Follow-up	Mental disorders	293	Symptoms involving head and neck	scz_EAS	77167	164	77003	-0.110653	0.081919	-0.271214	0.0499082	0.895249	0.762453	1.05117	0.176772	0.606757	1
Follow-up	Mental disorders	295	Schizophrenia and other psychotic disorders	scz_EAS	76682	171	76511	0.454549	0.0804944	0.29678	0.612318	1.57546	1.34552	1.8447	1.63307e-08	2.074e-06	1.6592e-05
Follow-up	Mental disorders	300	Anxiety disorders	scz_EAS	77002	491	76511	0.0820075	0.0476698	-0.0114253	0.17544	1.08546	0.98864	1.19177	0.0853736	0.429404	1
Follow-up	Mental disorders	303	Psychogenic and somatoform disorders	scz_EAS	76679	168	76511	-0.0284085	0.0806874	-0.186556	0.129739	0.971991	0.829812	1.13853	0.724778	0.909887	1
Follow-up	Neurological	331	Other cerebral degenerations	scz_EAS	76833	320	76513	0.00100611	0.0592849	-0.115192	0.117205	1.00101	0.891195	1.12435	0.98646	0.998089	1
Follow-up	Neurological	332	Parkinson's disease	scz_EAS	76746	233	76513	0.0247364	0.0692008	-0.110897	0.16037	1.02504	0.895031	1.17395	0.720748	0.908966	1
Follow-up	Neurological	339	Other headache syndromes	scz_EAS	77373	860	76513	0.0243595	0.0363397	-0.0468664	0.0955854	1.02466	0.954215	1.1003	0.50265	0.855431	1
Follow-up	Neurological	345	Epilepsy, recurrent seizures, convulsions	scz_EAS	76769	256	76513	0.0699024	0.0656701	-0.058811	0.198616	1.0724	0.942885	1.21971	0.287126	0.731127	1
Follow-up	Neurological	348	Other conditions of brain	scz_EAS	76727	214	76513	0.117762	0.0721143	-0.0235817	0.259106	1.12498	0.976694	1.29577	0.10247	0.460201	1
Follow-up	Neurological	352	Disorders of other cranial nerves	scz_EAS	77225	428	76797	-0.0234795	0.0507592	-0.122968	0.0760085	0.976794	0.884292	1.07897	0.643675	0.895338	1
Follow-up	Neurological	357	Inflammatory and toxic neuropathy	scz_EAS	77151	134	77017	-0.117389	0.0905255	-0.294819	0.0600405	0.889239	0.744666	1.06188	0.194715	0.630034	1
Follow-up	Sense organs	361	Retinal detachments and defects	scz_EAS	76628	167	76461	0.0522564	0.0810247	-0.106552	0.211065	1.05365	0.898928	1.23499	0.518963	0.85908	1
Follow-up	Sense organs	362	Other retinal disorders	scz_EAS	76792	331	76461	0.0251633	0.0576624	-0.087855	0.138182	1.02548	0.915894	1.14818	0.662553	0.896713	1
Follow-up	Sense organs	365	Glaucoma	scz_EAS	76859	398	76461	-0.0421487	0.0528419	-0.145719	0.0614215	0.958727	0.864401	1.06335	0.425081	0.836981	1
Follow-up	Sense organs	366	Cataract	scz_EAS	78255	4148	74107	-0.0194945	0.0173479	-0.0534964	0.0145074	0.980694	0.947909	1.01461	0.261124	0.708548	1
Follow-up	Sense organs	369	Infection of the eye	scz_EAS	76564	106	76458	-0.0532378	0.100958	-0.251115	0.144639	0.948155	0.777933	1.15562	0.597966	0.872851	1
Follow-up	Sense organs	370	Keratitis	scz_EAS	76618	160	76458	0.0460109	0.0828959	-0.116465	0.208487	1.04709	0.890061	1.23181	0.578864	0.864107	1
Follow-up	Sense organs	372	Disorders of conjunctiva	scz_EAS	76981	523	76458	-0.0288368	0.0460245	-0.119045	0.0613713	0.971575	0.887768	1.06329	0.530952	0.864107	1
Follow-up	Sense organs	374	Other disorders of eyelids	scz_EAS	76570	112	76458	0.0779647	0.0990419	-0.116157	0.272087	1.08108	0.890335	1.3127	0.431171	0.843451	1
Follow-up	Sense organs	379	Other disorders of eye	scz_EAS	77168	176	76992	0.043712	0.0794585	-0.112027	0.199451	1.04468	0.89402	1.22073	0.582235	0.866106	1
Follow-up	Sense organs	381	Otitis media and eustachian tube disorders	scz_EAS	77152	164	76988	-0.0260972	0.0816337	-0.186099	0.133905	0.97424	0.830191	1.14328	0.749206	0.920427	1
Follow-up	Sense organs	386	Vertiginous syndromes and other disorders of vestibular system	scz_EAS	77663	1881	75782	-0.017537	0.0245859	-0.0657254	0.0306513	0.982616	0.936388	1.03113	0.475662	0.848717	1
Follow-up	Sense organs	389	Hearing loss	scz_EAS	77192	365	76827	0.0198778	0.0550934	-0.0881052	0.127861	1.02008	0.915665	1.13639	0.718247	0.907636	1
Follow-up	Circulatory system	394	Rheumatic disease of the heart valves	scz_EAS	77254	329	76925	-0.083195	0.057748	-0.196381	0.0299911	0.920172	0.821699	1.03045	0.149682	0.551003	1
Follow-up	Circulatory system	401	Hypertension	scz_EAS	80271	5084	75187	0.00581708	0.0165595	-0.0266396	0.0382737	1.00583	0.973712	1.03902	0.725376	0.909887	1
Follow-up	Circulatory system	411	Ischemic heart disease	scz_EAS	82833	15506	67327	-0.0170586	0.0102195	-0.0370887	0.00297156	0.983086	0.963591	1.00298	0.0950727	0.446567	1
Follow-up	Circulatory system	414	Other forms of chronic heart disease	scz_EAS	68381	1054	67327	-0.0852737	0.0330485	-0.150049	-0.0204987	0.918261	0.860666	0.97971	0.00987253	0.123309	1
Follow-up	Circulatory system	415	Pulmonary heart disease	scz_EAS	78687	2461	76226	0.00778555	0.0232587	-0.0378015	0.0533726	1.00782	0.962904	1.05482	0.737823	0.917845	1
Follow-up	Circulatory system	418	Nonspecific chest pain	scz_EAS	77180	242	76938	0.01251	0.0678472	-0.120471	0.14549	1.01259	0.886503	1.15661	0.853712	0.955255	1
Follow-up	Circulatory system	420	Carditis	scz_EAS	77084	277	76807	-0.124599	0.0629772	-0.248034	-0.00116379	0.882851	0.780333	0.998837	0.0478746	0.31381	1
Follow-up	Circulatory system	425	Cardiomyopathy	scz_EAS	77039	232	76807	-0.0616936	0.0689824	-0.196899	0.0735119	0.940171	0.821273	1.07628	0.371141	0.81267	1
Follow-up	Circulatory system	426	Cardiac conduction disorders	scz_EAS	75802	114	75688	-0.149059	0.0974615	-0.340083	0.0419656	0.861518	0.711711	1.04286	0.126162	0.506382	1
Follow-up	Circulatory system	427	Cardiac dysrhythmias	scz_EAS	77674	1986	75688	-0.0207289	0.0241205	-0.0680051	0.0265473	0.979484	0.934256	1.0269	0.390125	0.815571	1
Follow-up	Circulatory system	428	Congestive heart failure; nonhypertensive	scz_EAS	77910	1685	76225	-0.0164545	0.0264927	-0.0683803	0.0354712	0.98368	0.933905	1.03611	0.534536	0.864107	1
Follow-up	Circulatory system	430	Intracranial hemorrhage	scz_EAS	69030	7295	61735	-0.0101066	0.0138285	-0.0372105	0.0169973	0.989944	0.963473	1.01714	0.464871	0.848717	1
Follow-up	Circulatory system	433	Cerebrovascular disease	scz_EAS	84052	22317	61735	-0.018735	0.00894537	-0.0362679	-0.0012021	0.981439	0.964382	0.998799	0.0362259	0.261032	1
Follow-up	Circulatory system	440	Atherosclerosis	scz_EAS	77253	714	76539	0.0203686	0.0399661	-0.057965	0.0987022	1.02058	0.943683	1.10374	0.610299	0.875375	1
Follow-up	Circulatory system	442	Other aneurysm	scz_EAS	76720	181	76539	-0.0437089	0.0778552	-0.196305	0.108887	0.957233	0.821761	1.11504	0.574516	0.864107	1
Follow-up	Circulatory system	443	Peripheral vascular disease	scz_EAS	76695	156	76539	0.107634	0.0837435	-0.0565029	0.271772	1.11364	0.945064	1.31229	0.198692	0.634815	1
Follow-up	Circulatory system	451	Phlebitis and thrombophlebitis	scz_EAS	76634	188	76446	-0.087118	0.0767768	-0.237601	0.0633645	0.916569	0.788518	1.06542	0.256504	0.708024	1
Follow-up	Circulatory system	454	Varicose veins	scz_EAS	77119	673	76446	0.0409926	0.04069	-0.0387597	0.120745	1.04184	0.961982	1.12834	0.313724	0.767143	1
Follow-up	Respiratory	465	Acute upper respiratory infections of multiple or unspecified sites	scz_EAS	77655	1554	76101	-0.0315193	0.0269877	-0.0844153	0.0213766	0.968972	0.919049	1.02161	0.242841	0.706954	1
Follow-up	Respiratory	470	Septal deviations/turbinate hypertrophy	scz_EAS	76236	111	76125	-0.04682	0.0996527	-0.242139	0.148499	0.954259	0.784947	1.16009	0.638475	0.891058	1
Follow-up	Respiratory	471	Nasal polyps	scz_EAS	76258	133	76125	0.0991874	0.0905451	-0.078281	0.276656	1.10427	0.924705	1.31871	0.27332	0.715705	1
Follow-up	Respiratory	472	Chronic pharyngitis and nasopharyngitis	scz_EAS	76246	121	76125	0.0128264	0.0947362	-0.172856	0.198509	1.01291	0.841258	1.21958	0.892303	0.971113	1
Follow-up	Respiratory	473	Diseases of the larynx and vocal cords	scz_EAS	76319	194	76125	-0.0526318	0.0751654	-0.199956	0.0946923	0.948729	0.818767	1.09932	0.483794	0.848717	1
Follow-up	Respiratory	474	Acute and chronic tonsillitis	scz_EAS	76377	252	76125	0.0113966	0.0658511	-0.117671	0.140465	1.01146	0.888988	1.15081	0.862599	0.958241	1
Follow-up	Respiratory	475	Chronic sinusitis	scz_EAS	76383	258	76125	0.036317	0.0650869	-0.0912534	0.163887	1.03698	0.912786	1.17808	0.57686	0.864107	1
Follow-up	Respiratory	477	Epistaxis or throat hemorrhage	scz_EAS	76295	170	76125	-0.0215782	0.0802667	-0.178901	0.135744	0.978653	0.836189	1.14539	0.788059	0.939752	1
Follow-up	Respiratory	479	Other upper respiratory disease	scz_EAS	76227	102	76125	0.0656594	0.103345	-0.136896	0.268215	1.06786	0.872061	1.30763	0.525204	0.86129	1
Follow-up	Respiratory	480	Pneumonia	scz_EAS	78936	8336	70600	-0.0190883	0.0126216	-0.0438266	0.00565002	0.981093	0.95712	1.00567	0.130444	0.515686	1
Follow-up	Respiratory	483	Acute bronchitis and bronchiolitis	scz_EAS	72489	1889	70600	0.00987582	0.0248507	-0.0388315	0.0585831	1.00992	0.961913	1.06033	0.691067	0.899765	1
Follow-up	Respiratory	495	Asthma	scz_EAS	73510	963	72547	-0.0314555	0.0340702	-0.0982331	0.0353221	0.969034	0.906438	1.03595	0.355874	0.803255	1
Follow-up	Respiratory	496	Chronic airway obstruction	scz_EAS	80740	8193	72547	-0.0116213	0.0135873	-0.0382524	0.0150098	0.988446	0.96247	1.01512	0.392381	0.818602	1
Follow-up	Respiratory	497	Bronchitis	scz_EAS	74021	1474	72547	-0.0165466	0.0278552	-0.0711428	0.0380495	0.98359	0.931329	1.03878	0.552497	0.864107	1
Follow-up	Respiratory	503	Pulmonary congestion and hypostasis	scz_EAS	76411	107	76304	0.0146175	0.102016	-0.185334	0.214569	1.01472	0.830827	1.23933	0.886064	0.968831	1
Follow-up	Respiratory	504	Other alveolar and parietoalveolar pneumonopathy	scz_EAS	76439	135	76304	0.0214364	0.0904762	-0.155897	0.19877	1.02167	0.855647	1.2199	0.812712	0.948292	1
Follow-up	Respiratory	506	Empyema and pneumothorax	scz_EAS	76542	238	76304	0.151733	0.0681046	0.0182483	0.285218	1.16385	1.01842	1.33005	0.0258842	0.207073	1
Follow-up	Respiratory	507	Pleurisy; pleural effusion	scz_EAS	76596	292	76304	-0.0111001	0.0616062	-0.131848	0.109648	0.988961	0.876474	1.11589	0.857012	0.955789	1
Follow-up	Respiratory	509	Respiratory failure, insufficiency, arrest	scz_EAS	77026	722	76304	0.0839411	0.0397728	0.00598637	0.161896	1.08756	1.006	1.17574	0.0348141	0.256313	1
Follow-up	Respiratory	510	Other diseases of lung	scz_EAS	77296	502	76794	0.0579918	0.0472457	-0.0346098	0.150593	1.05971	0.965982	1.16252	0.219653	0.673509	1
Follow-up	Respiratory	512	Other symptoms of respiratory system	scz_EAS	77169	163	77006	0.0817795	0.0827485	-0.0804076	0.243967	1.08522	0.92274	1.2763	0.323011	0.775837	1
Follow-up	Respiratory	514	Abnormal findings examination of lungs	scz_EAS	77152	134	77018	0.136153	0.0918169	-0.043808	0.316114	1.14586	0.957138	1.37179	0.138107	0.532972	1
Follow-up	Respiratory	516	Abnormal sputum	scz_EAS	77160	110	77050	-0.0447706	0.100531	-0.24181	0.152269	0.956217	0.785205	1.16447	0.656072	0.896713	1
Follow-up	Digestive	530	Diseases of esophagus	scz_EAS	77217	327	76890	-0.0494594	0.0581552	-0.163444	0.0645249	0.951744	0.849214	1.06665	0.395063	0.820233	1
Follow-up	Digestive	531	Peptic ulcer (excl. esophageal)	scz_EAS	77411	989	76422	-0.0224325	0.0336294	-0.0883461	0.0434811	0.977817	0.915444	1.04444	0.50474	0.856865	1
Follow-up	Digestive	535	Gastritis and duodenitis	scz_EAS	78283	3946	74337	0.00112574	0.0174257	-0.0330287	0.0352801	1.00113	0.967511	1.03591	0.948491	0.9906	1
Follow-up	Digestive	540	Appendiceal conditions	scz_EAS	77202	428	76774	-0.0323017	0.0508887	-0.132044	0.0674402	0.968214	0.876303	1.06977	0.52559	0.86129	1
Follow-up	Digestive	550	Abdominal hernia	scz_EAS	77393	1067	76326	-0.0239284	0.0327763	-0.0881699	0.0403132	0.976356	0.915605	1.04114	0.465359	0.848717	1
Follow-up	Digestive	558	Noninfectious gastroenteritis	scz_EAS	76692	285	76407	-0.107778	0.0618731	-0.229049	0.0134936	0.897827	0.79529	1.01359	0.0815234	0.428235	1
Follow-up	Digestive	560	Intestinal obstruction without mention of hernia	scz_EAS	77141	734	76407	0.0336789	0.0389899	-0.0427414	0.110099	1.03425	0.958159	1.11639	0.387706	0.815571	1
Follow-up	Digestive	565	Anal and rectal conditions	scz_EAS	76967	659	76308	0.0319663	0.0409485	-0.0482928	0.112225	1.03248	0.952855	1.11877	0.435011	0.843451	1
Follow-up	Digestive	567	Peritonitis and retroperitoneal infections	scz_EAS	76482	174	76308	-0.0266038	0.0795544	-0.18253	0.129323	0.973747	0.833159	1.13806	0.73807	0.917845	1
Follow-up	Digestive	569	Other disorders of intestine	scz_EAS	76547	239	76308	0.107025	0.067826	-0.025914	0.239964	1.11296	0.974419	1.2712	0.114581	0.47907	1
Follow-up	Digestive	571	Chronic liver disease and cirrhosis	scz_EAS	77013	860	76153	0.0244166	0.03592	-0.0459866	0.0948198	1.02472	0.955055	1.09946	0.496663	0.855431	1
Follow-up	Digestive	573	Other disorders of liver	scz_EAS	76676	523	76153	0.0184715	0.0459387	-0.0715684	0.108511	1.01864	0.930933	1.11462	0.687617	0.899765	1
Follow-up	Digestive	574	Cholelithiasis and cholecystitis	scz_EAS	77778	3651	74127	-0.015804	0.0179517	-0.0509893	0.0193813	0.98432	0.950289	1.01957	0.378662	0.815571	1
Follow-up	Digestive	575	Other biliary tract disease	scz_EAS	74681	554	74127	-0.0235588	0.0446873	-0.111146	0.0640284	0.976717	0.894808	1.06612	0.598061	0.872851	1
Follow-up	Digestive	578	Gastrointestinal hemorrhage	scz_EAS	77338	986	76352	-0.0191763	0.0338593	-0.0855406	0.0471879	0.981006	0.918016	1.04832	0.571153	0.864107	1
Follow-up	Digestive	579	Other symptoms involving abdomen and pelvis	scz_EAS	76480	128	76352	-0.00166219	0.0927243	-0.183402	0.180077	0.998339	0.832434	1.19731	0.985698	0.998089	1
Follow-up	Genitourinary	580	Nephritis; nephrosis; renal sclerosis	scz_EAS	76297	414	75883	0.0454656	0.0517694	-0.0560024	0.146934	1.04652	0.945537	1.15828	0.379817	0.815571	1
Follow-up	Genitourinary	585	Renal failure	scz_EAS	76827	944	75883	-0.0304778	0.0345378	-0.0981719	0.0372162	0.969982	0.906493	1.03792	0.377534	0.815571	1
Follow-up	Genitourinary	586	Other disorders of the kidney and ureters	scz_EAS	76189	306	75883	0.0134064	0.059781	-0.103764	0.130577	1.0135	0.901438	1.13949	0.822557	0.948366	1
Follow-up	Genitourinary	590	Pyelonephritis	scz_EAS	76432	371	76061	-0.0554953	0.0547062	-0.162719	0.0517289	0.946017	0.84983	1.05309	0.310381	0.767143	1
Follow-up	Genitourinary	591	Urinary tract infection	scz_EAS	77022	961	76061	-0.00419265	0.0340918	-0.0710126	0.0626273	0.995816	0.93145	1.06463	0.902122	0.972525	1
Follow-up	Genitourinary	592	Cystitis and urethritis	scz_EAS	76271	210	76061	0.0254583	0.0721217	-0.1159	0.166817	1.02579	0.890564	1.18154	0.724096	0.909887	1
Follow-up	Genitourinary	594	Urinary calculus	scz_EAS	77660	2306	75354	-0.0541076	0.0223621	-0.0979374	-0.0102778	0.94733	0.906706	0.989775	0.0155372	0.159453	1
Follow-up	Genitourinary	595	Hydronephrosis	scz_EAS	75546	192	75354	0.0380338	0.0753978	-0.109746	0.185814	1.03877	0.896062	1.2042	0.613951	0.876087	1
Follow-up	Genitourinary	599	Other symptoms/disorders or the urinary system	scz_EAS	77253	391	76862	0.0228076	0.0535474	-0.0821453	0.12776	1.02307	0.921138	1.13628	0.670157	0.896713	1
Follow-up	Genitourinary	611	Abnormal findings on mammogram or breast exam	scz_EAS	76992	225	76767	-0.0143628	0.0705391	-0.152619	0.123894	0.98574	0.858456	1.1319	0.838654	0.950469	1
Follow-up	Dermatologic	681	Superficial cellulitis and abscess	scz_EAS	76762	122	76640	-0.0701752	0.0944143	-0.255227	0.114877	0.932231	0.77474	1.12174	0.457319	0.848717	1
Follow-up	Dermatologic	686	Other local infections of skin and subcutaneous tissue	scz_EAS	77162	522	76640	0.0714778	0.0459674	-0.0186182	0.161574	1.07409	0.981554	1.17536	0.119954	0.495272	1
Follow-up	Dermatologic	687	Symptoms affecting skin	scz_EAS	77172	222	76950	-0.0473689	0.0704785	-0.185507	0.0907691	0.953735	0.830683	1.09502	0.501518	0.855431	1
Follow-up	Dermatologic	707	Chronic ulcer of skin	scz_EAS	77202	179	77023	0.00779714	0.0804408	-0.149867	0.165461	1.00783	0.860823	1.17994	0.922782	0.984818	1
Follow-up	Dermatologic	709	Diffuse diseases of connective tissue	scz_EAS	77143	109	77034	-0.0968468	0.100402	-0.293634	0.0999407	0.907695	0.745549	1.10511	0.334749	0.778823	1
Follow-up	Musculoskeletal	714	Rheumatoid arthritis and other inflammatory polyarthropathies	scz_EAS	75745	500	75245	0.0837475	0.0469253	-0.008226	0.175721	1.08735	0.991808	1.19211	0.07431	0.405908	1
Follow-up	Musculoskeletal	716	Other arthropathies	scz_EAS	77372	2127	75245	-0.0406528	0.0231779	-0.0860814	0.00477584	0.960162	0.91752	1.00479	0.0794393	0.420367	1
Follow-up	Musculoskeletal	720	Spinal stenosis	scz_EAS	74277	505	73772	-0.108425	0.0470491	-0.200641	-0.0162087	0.897246	0.818206	0.983922	0.0211943	0.185632	1
Follow-up	Musculoskeletal	721	Spondylosis and allied disorders	scz_EAS	77239	3467	73772	0.00737945	0.0186849	-0.0292429	0.0440018	1.00741	0.971181	1.04498	0.692886	0.899765	1
Follow-up	Musculoskeletal	722	Intervertebral disc disorders	scz_EAS	74602	830	73772	-0.0237747	0.036489	-0.0952931	0.0477438	0.976506	0.909106	1.0489	0.514687	0.85908	1
Follow-up	Musculoskeletal	726	Peripheral enthesopathies and allied syndromes	scz_EAS	76877	223	76654	9.89702e-06	0.0698267	-0.136851	0.13687	1.00001	0.872101	1.14668	0.999887	0.999887	1
Follow-up	Musculoskeletal	727	Other disorders of synovium, tendon, and bursa	scz_EAS	76873	219	76654	-0.0202098	0.0709703	-0.159311	0.118892	0.979993	0.852731	1.12625	0.775825	0.931243	1
Follow-up	Musculoskeletal	729	Other disorders of soft tissues	scz_EAS	76823	169	76654	0.130538	0.0801912	-0.0266364	0.287713	1.13944	0.973715	1.33337	0.103559	0.460201	1
Follow-up	Musculoskeletal	733	Other disorders of bone and cartilage	scz_EAS	77173	213	76960	0.0795197	0.0720374	-0.0616736	0.220713	1.08277	0.94019	1.24697	0.269651	0.715705	1
Follow-up	Musculoskeletal	740	Osteoarthrosis	scz_EAS	77166	188	76978	-0.0429495	0.0761227	-0.19215	0.106251	0.95796	0.825183	1.1121	0.572608	0.864107	1
Follow-up	Musculoskeletal	743	Osteoporosis, osteopenia and pathological fracture	scz_EAS	77250	417	76833	-0.0432477	0.0517325	-0.144643	0.0581481	0.957674	0.865331	1.05987	0.403163	0.825945	1
Follow-up	Musculoskeletal	745	Pain in joint	scz_EAS	77156	130	77026	-0.0449285	0.0917222	-0.224704	0.134847	0.956066	0.798753	1.14436	0.624253	0.884576	1
Follow-up	Symptoms	760	Back pain	scz_EAS	77194	248	76946	-0.0788589	0.0665644	-0.209325	0.0516072	0.92417	0.811131	1.05296	0.236135	0.693392	1
Follow-up	Symptoms	783	Fever of unknown origin	scz_EAS	77207	369	76838	0.0401751	0.0550855	-0.0677924	0.148143	1.04099	0.934454	1.15968	0.465804	0.848717	1
Follow-up	Symptoms	785	Abdominal pain	scz_EAS	77529	1273	76256	-0.0671701	0.0299995	-0.125969	-0.00837102	0.935036	0.881642	0.991664	0.0251534	0.206096	1
Follow-up	Symptoms	788	Syncope and collapse	scz_EAS	77162	116	77046	0.00629969	0.0972662	-0.184342	0.196942	1.00632	0.831651	1.21767	0.948359	0.9906	1
Follow-up	Symptoms	790	Nonspecific findings on examination of blood	scz_EAS	77175	119	77056	-0.0694452	0.0955793	-0.256781	0.11789	0.932911	0.773538	1.12512	0.467488	0.848717	1
Follow-up	Symptoms	797	Shock	scz_EAS	77218	254	76964	0.0363474	0.0663737	-0.0937451	0.16644	1.03702	0.910515	1.18109	0.583955	0.866129	1
Follow-up	Injuries & poisonings	800	Fracture of lower limb	scz_EAS	76098	1537	74561	-0.0110038	0.0272813	-0.0644752	0.0424675	0.989056	0.937559	1.04338	0.686693	0.899765	1
Follow-up	Injuries & poisonings	801	Fracture of ankle and foot	scz_EAS	74731	170	74561	0.0639756	0.0800355	-0.0928939	0.220845	1.06607	0.91129	1.24713	0.424093	0.836657	1
Follow-up	Injuries & poisonings	803	Fracture of upper limb	scz_EAS	75468	907	74561	-0.0104402	0.0351318	-0.0792985	0.0584182	0.989614	0.923764	1.06016	0.766336	0.924261	1
Follow-up	Injuries & poisonings	805	Fracture of vertebral column without mention of spinal cord injury	scz_EAS	75279	718	74561	-0.0202664	0.0394262	-0.0975417	0.057009	0.979938	0.907064	1.05867	0.607229	0.875375	1
Follow-up	Injuries & poisonings	807	Fracture of ribs	scz_EAS	74895	334	74561	-0.0652151	0.0574583	-0.177833	0.0474033	0.936866	0.837082	1.04854	0.256377	0.708024	1
Follow-up	Injuries & poisonings	819	Skull and face fracture and other intercranial injury	scz_EAS	77326	619	76707	0.025851	0.0423874	-0.0572283	0.10893	1.02619	0.944378	1.11508	0.541945	0.864107	1
Follow-up	Injuries & poisonings	830	Dislocation	scz_EAS	77144	116	77028	0.0686612	0.0972653	-0.121979	0.259301	1.07107	0.885167	1.29602	0.48024	0.848717	1
Follow-up	Injuries & poisonings	916	Contusion	scz_EAS	77153	137	77016	-0.00281302	0.0893654	-0.177969	0.172343	0.997191	0.836968	1.18809	0.974889	0.998089	1
Follow-up	Dermatologic	939	Atopic/contact dermatitis due to other or unspecified	scz_EAS	77193	317	76876	0.0573642	0.0591495	-0.0585689	0.173297	1.05904	0.943113	1.18922	0.332138	0.777539	1
Follow-up	Injuries & poisonings	994	Sepsis and sirs	scz_EAS	77153	103	77050	0.00592864	0.103937	-0.197789	0.209646	1.00595	0.820543	1.23324	0.954513	0.990848	1
Follow-up	Neoplasms	185	Cancer of prostate	scz_EAS	30646	123	30523	0.0118177	0.0963235	-0.176976	0.200612	1.01189	0.8378	1.22215	0.902354	0.972525	1
Follow-up	Genitourinary	600	Hyperplasia of prostate	scz_EAS	31506	983	30523	0.0187165	0.0349321	-0.0497505	0.0871834	1.01889	0.951467	1.0911	0.5921	0.870841	1
Follow-up	Genitourinary	601	Inflammatory diseases of prostate	scz_EAS	30730	207	30523	-0.0166426	0.0734384	-0.160582	0.127297	0.983495	0.851648	1.13575	0.82072	0.948366	1
Follow-up	Genitourinary	603	Other disorders of testis	scz_EAS	30648	160	30488	-0.0167226	0.0830966	-0.179592	0.146147	0.983416	0.835611	1.15737	0.840509	0.950469	1
Follow-up	Neoplasms	180	Cervical cancer and dysplasia	scz_EAS	44229	324	43905	-0.0378029	0.0583998	-0.152267	0.0766608	0.962903	0.858759	1.07968	0.517431	0.85908	1
Follow-up	Neoplasms	182	Malignant neoplasm of uterus	scz_EAS	44086	181	43905	0.0300389	0.0779478	-0.122739	0.182817	1.03049	0.884495	1.20059	0.699962	0.901345	1
Follow-up	Neoplasms	184	Cancer of other female genital organs	scz_EAS	44998	184	44814	-0.0827587	0.077356	-0.234376	0.068859	0.920573	0.791064	1.07129	0.28469	0.726747	1
Follow-up	Neoplasms	218	Benign neoplasm of uterus	scz_EAS	45468	1073	44395	-0.0440177	0.0327482	-0.108204	0.0201688	0.956937	0.897444	1.02037	0.178908	0.608756	1
Follow-up	Genitourinary	610	Benign mammary dysplasias	scz_EAS	45623	174	45449	-0.0462167	0.0798118	-0.202648	0.110214	0.954835	0.816566	1.11652	0.562541	0.864107	1
Follow-up	Genitourinary	614	Inflammatory diseases of female pelvic organs	scz_EAS	45797	913	44884	-0.0150099	0.0354107	-0.0844148	0.054395	0.985102	0.91905	1.0559	0.671652	0.896713	1
Follow-up	Genitourinary	615	Endometriosis	scz_EAS	45083	199	44884	-0.0453485	0.0748585	-0.192071	0.101374	0.955664	0.825248	1.10669	0.544655	0.864107	1
Follow-up	Genitourinary	618	Genital prolapse	scz_EAS	45833	181	45652	0.0837336	0.0781746	-0.0694886	0.236956	1.08734	0.932871	1.26739	0.28412	0.726747	1
Follow-up	Genitourinary	619	Noninflammatory female genital disorders	scz_EAS	45813	118	45695	-0.0190661	0.0961952	-0.207609	0.169476	0.981114	0.812525	1.18468	0.842887	0.950469	1
Follow-up	Genitourinary	622	Polyp of female genital organs	scz_EAS	45842	245	45597	-0.199884	0.0669785	-0.331162	-0.0686058	0.818826	0.718089	0.933695	0.00284232	0.0481299	1
Follow-up	Genitourinary	626	Disorders of menstruation and other abnormal bleeding from female genital tract	scz_EAS	45724	281	45443	-0.0184981	0.0623736	-0.14075	0.103754	0.981672	0.868706	1.10933	0.766795	0.924261	1
Follow-up	Genitourinary	628	Ovarian cyst	scz_EAS	45601	158	45443	-0.0202956	0.0832123	-0.183392	0.142801	0.979909	0.832442	1.1535	0.807307	0.948292	1
Baseline	Socio-demographics	ownership_index	Ownership index	scz_EAS+EUR	77122	NA	NA	-0.00759578	0.00410241	-0.0156365	0.000444954	NA	NA	NA	0.0640959	0.372123	1
Baseline	Socio-demographics	household_size	Household size	scz_EAS+EUR	77122	NA	NA	-0.0246668	0.00499457	-0.0344561	-0.0148774	NA	NA	NA	7.88041e-07	5.33766e-05	0.00080065
Baseline	Socio-demographics	children	Number of children	scz_EAS+EUR	77122	NA	NA	-0.00630336	0.00354046	-0.0132427	0.000635936	NA	NA	NA	0.0750177	0.406799	1
Baseline	Lifestyle	met	Physical activity	scz_EAS+EUR	77122	NA	NA	-0.14681	0.0441263	-0.233298	-0.0603227	NA	NA	NA	0.000878125	0.0217604	0.892175
Baseline	Lifestyle	alc_age_start	Age of alcohol initiation	scz_EAS+EUR	11873	NA	NA	0.00272336	0.0976525	-0.188675	0.194122	NA	NA	NA	0.977752	0.998089	1
Baseline	Lifestyle	smoking_age_start	Age of smoking initation	scz_EAS+EUR	24710	NA	NA	0.0801808	0.0467711	-0.0114905	0.171852	NA	NA	NA	0.0864817	0.432834	1
Baseline	Lifestyle	cig_equiv_day	Cigarettes per day	scz_EAS+EUR	24710	NA	NA	0.224374	0.0683061	0.0904944	0.358254	NA	NA	NA	0.00102184	0.0220891	1
Baseline	Lifestyle	food_diversity_score	Food diversity	scz_EAS+EUR	77122	NA	NA	-0.00438229	0.00951371	-0.0230292	0.0142646	NA	NA	NA	0.645066	0.895338	1
Baseline	Mental health and sleep	sleep_hours	Sleep duration	scz_EAS+EUR	77122	NA	NA	-0.00925112	0.00494662	-0.0189465	0.000444245	NA	NA	NA	0.0614609	0.363264	1
Baseline	Clinical measurements	bmi	Body mass index	scz_EAS+EUR	77121	NA	NA	-0.0308824	0.0121536	-0.0547033	-0.00706136	NA	NA	NA	0.0110552	0.125179	1
Baseline	Clinical measurements	standing_height	Standing height	scz_EAS+EUR	77122	NA	NA	-0.0982553	0.0202584	-0.137962	-0.0585488	NA	NA	NA	1.23641e-06	6.97886e-05	0.00125619
Baseline	Clinical measurements	sitting_height	Sitting height	scz_EAS+EUR	77122	NA	NA	-0.0375006	0.0117551	-0.0605405	-0.0144607	NA	NA	NA	0.00142248	0.028338	1
Baseline	Clinical measurements	sbp	Systolic blood pressure	scz_EAS+EUR	77122	NA	NA	-0.227631	0.0742398	-0.373141	-0.0821209	NA	NA	NA	0.00216904	0.0381552	1
Baseline	Clinical measurements	dbp	NA	scz_EAS+EUR	77122	NA	NA	-0.0487692	0.0407797	-0.128697	0.031159	NA	NA	NA	0.231732	0.69044	1
Baseline	Clinical measurements	heart_rate	Heart rate	scz_EAS+EUR	77122	NA	NA	-0.000663366	0.0435388	-0.0859995	0.0846727	NA	NA	NA	0.987844	0.998089	1
Baseline	Clinical measurements	random_glucose	Random glucose	scz_EAS+EUR	76408	NA	NA	-0.00463246	0.00870019	-0.0216848	0.0124199	NA	NA	NA	0.594412	0.871462	1
Baseline	Socio-demographics	region_is_urban	Urban area	scz_EAS+EUR	77122	36911	40211	-0.00858321	0.0122852	-0.0326622	0.0154958	0.991454	0.967865	1.01562	0.484763	0.848717	1
Baseline	Socio-demographics	high_school	> 9 years education	scz_EAS+EUR	77122	16852	60270	0.0362286	0.0104111	0.0158227	0.0566344	1.03689	1.01595	1.05827	0.000501809	0.012746	0.509838
Baseline	Socio-demographics	employed	Employed	scz_EAS+EUR	77122	50288	26834	-0.0216814	0.0105331	-0.0423262	-0.0010365	0.978552	0.958557	0.998964	0.0395513	0.269692	1
Baseline	Socio-demographics	income	Household income >= 20,000	scz_EAS+EUR	77122	31334	45788	0.00868454	0.00884139	-0.00864458	0.0260137	1.00872	0.991393	1.02635	0.325972	0.777539	1
Baseline	Socio-demographics	married_now	Married	scz_EAS+EUR	77122	69754	7368	-0.00830057	0.0133513	-0.0344692	0.017868	0.991734	0.966118	1.01803	0.534136	0.864107	1
Baseline	Lifestyle	ever_reg_alcohol	Ever regular alcohol drinking	scz_EAS+EUR	77122	14925	62197	-0.00585537	0.0113878	-0.0281754	0.0164647	0.994162	0.972218	1.0166	0.607126	0.875375	1
Baseline	Lifestyle	current_reg_alcohol	Current regular alcohol drinking	scz_EAS+EUR	77122	11873	65249	-0.00507834	0.0119784	-0.0285561	0.0183994	0.994935	0.971848	1.01857	0.671597	0.896713	1
Baseline	Lifestyle	problem_drinking	Problem alcohol drinking	scz_EAS+EUR	77122	1678	75444	0.0114875	0.026274	-0.0400096	0.0629846	1.01155	0.96078	1.06501	0.661953	0.896713	1
Baseline	Lifestyle	ever_reg_smoking	Ever regular smoking	scz_EAS+EUR	77122	24710	52412	-0.0225925	0.0120822	-0.0462735	0.00108858	0.977661	0.954781	1.00109	0.0614974	0.363264	1
Baseline	Lifestyle	current_reg_smoking	Current regular smoking	scz_EAS+EUR	77122	19940	57182	-0.028482	0.0113247	-0.0506785	-0.00628545	0.97192	0.950584	0.993734	0.0119026	0.131446	1
Baseline	Physical health	self_rated_poor_heath	Poor self-rated health	scz_EAS+EUR	77122	8020	69102	0.0559321	0.0124228	0.0315835	0.0802807	1.05753	1.03209	1.08359	6.71936e-06	0.000310312	0.00682687
Baseline	Physical health	comparative_poor_health	Worse comparative health	scz_EAS+EUR	77122	12476	64646	0.0649181	0.0102542	0.0448199	0.0850162	1.06707	1.04584	1.08873	2.43732e-10	6.19079e-08	2.47631e-07
Baseline	Mental health and sleep	life_unsatisfied	Unsatisfied with life	scz_EAS+EUR	77122	3326	73796	0.0586968	0.0185298	0.0223785	0.0950152	1.06045	1.02263	1.09968	0.00153648	0.0300204	1
Baseline	Mental health and sleep	stressful_life_events	Stressful life events	scz_EAS+EUR	77122	6798	70324	0.0209131	0.0132051	-0.00496888	0.046795	1.02113	0.995043	1.04791	0.113259	0.47907	1
Baseline	Mental health and sleep	snoring	Snoring	scz_EAS+EUR	77122	17452	59670	0.0121401	0.00913809	-0.00577058	0.0300507	1.01221	0.994246	1.03051	0.184009	0.612119	1
Baseline	Mental health and sleep	sleep_problems	Sleep problems	scz_EAS+EUR	77122	13063	64059	0.0165988	0.0100926	-0.00318269	0.0363803	1.01674	0.996822	1.03705	0.100042	0.457849	1
Baseline	Physical health	asthma_diag	Asthma	scz_EAS+EUR	77387	733	76654	0.0202521	0.0386135	-0.0554303	0.0959345	1.02046	0.946078	1.10069	0.599942	0.873269	1
Baseline	Physical health	emph_bronc_diag	Emphysema/bronchitis	scz_EAS+EUR	78853	3834	75019	0.0423113	0.0176811	0.00765637	0.0769662	1.04322	1.00769	1.08001	0.0167101	0.166445	1
Baseline	Physical health	has_copd	Chronic obstructive pulmonary disease	scz_EAS+EUR	80960	9685	71275	0.0147641	0.0120715	-0.00889604	0.0384243	1.01487	0.991143	1.03917	0.221309	0.673509	1
Baseline	Physical health	tb_diag	Tuberculosis	scz_EAS+EUR	77648	1704	75944	0.014336	0.0257988	-0.0362297	0.0649018	1.01444	0.964419	1.06705	0.578426	0.864107	1
Baseline	Physical health	kidney_dis_diag	Kidney disease	scz_EAS+EUR	77490	1508	75982	0.0165612	0.0273207	-0.0369874	0.0701097	1.0167	0.963688	1.07263	0.544398	0.864107	1
Baseline	Physical health	cirrhosis_hep_diag	Cirrhosis/chronic hepatitis	scz_EAS+EUR	77394	1248	76146	0.0105773	0.0296279	-0.0474935	0.068648	1.01063	0.953617	1.07106	0.721089	0.908966	1
Baseline	Physical health	gall_diag	Gallstone/gallbladder disease	scz_EAS+EUR	78564	6204	72360	0.00614987	0.0139601	-0.021212	0.0335117	1.00617	0.979011	1.03408	0.659553	0.896713	1
Baseline	Physical health	has_diabetes	Diabetes	scz_EAS+EUR	79087	6766	72321	-0.0136037	0.0135253	-0.0401132	0.0129058	0.986488	0.960681	1.01299	0.314513	0.767143	1
Baseline	Physical health	cancer_diag	Cancer	scz_EAS+EUR	77163	421	76742	-0.0822803	0.0507098	-0.181671	0.0171108	0.921014	0.833875	1.01726	0.104681	0.460201	1
Baseline	Physical health	fracture_diag	Fracture	scz_EAS+EUR	78626	6617	72009	0.00492957	0.0135138	-0.0215574	0.0314166	1.00494	0.978673	1.03192	0.715275	0.906134	1
Baseline	Physical health	head_injury_diag	Head injury	scz_EAS+EUR	77372	1115	76257	0.0233889	0.0313754	-0.0381069	0.0848847	1.02366	0.96261	1.08859	0.455998	0.848717	1
Baseline	Physical health	peptic_ulcer_diag	Peptic ulcer	scz_EAS+EUR	78063	4012	74051	0.0101078	0.0169949	-0.0232023	0.0434179	1.01016	0.977065	1.04437	0.552008	0.864107	1
Baseline	Physical health	rheum_arthritis_diag	Rheumatoid arthritis	scz_EAS+EUR	77652	2301	75351	0.0460361	0.0221458	0.0026303	0.0894418	1.04711	1.00263	1.09356	0.0376383	0.265559	1
Baseline	Physical health	rheum_heart_dis_diag	Rheumatoid heart disease	scz_EAS+EUR	77217	242	76975	0.0969018	0.066989	-0.0343966	0.2282	1.10175	0.966188	1.25634	0.148028	0.548891	1
Baseline	Physical health	stroke_or_tia_diag	Stroke/transient ischemic attack	scz_EAS+EUR	77282	1400	75882	-0.0126511	0.0285506	-0.0686102	0.0433081	0.987429	0.933691	1.04426	0.657685	0.896713	1
Baseline	Physical health	chd_diag	Chronic heart disease	scz_EAS+EUR	77447	3084	74363	-0.010008	0.0200357	-0.0492779	0.0292619	0.990042	0.951917	1.02969	0.617421	0.878571	1
Baseline	Mental health and sleep	depression	Major depression	scz_EAS+EUR	77298	744	76554	0.108419	0.0382251	0.0334982	0.183341	1.11452	1.03407	1.20122	0.00456338	0.0681823	1
Baseline	Mental health and sleep	dep_smp	Depressive symptoms	scz_EAS+EUR	77952	3399	74553	0.0953848	0.018257	0.0596012	0.131168	1.10008	1.06141	1.14016	1.74558e-07	1.47793e-05	0.000177351
Baseline	Mental health and sleep	anxiety	Generalised anxiety disorder	scz_EAS+EUR	77185	292	76893	0.0349173	0.0606657	-0.0839875	0.153822	1.03553	0.919443	1.16628	0.564907	0.864107	1
Baseline	Mental health and sleep	continuous_anxiety	Continuous anxiety	scz_EAS+EUR	77264	682	76582	0.0488032	0.0398675	-0.0293371	0.126944	1.05001	0.971089	1.13535	0.220901	0.673509	1
Baseline	Mental health and sleep	continuous_pain	Continuous pain	scz_EAS+EUR	77488	1259	76229	-0.0240886	0.0297804	-0.0824583	0.034281	0.976199	0.92085	1.03488	0.418588	0.830635	1
Baseline	Mental health and sleep	panic_attacks	Panic attacks	scz_EAS+EUR	77529	1613	75916	0.00442175	0.0264067	-0.0473354	0.0561789	1.00443	0.953767	1.05779	0.867018	0.958531	1
Baseline	Mental health and sleep	phobic	Phobia symptoms	scz_EAS+EUR	77284	799	76485	-0.0584883	0.0370543	-0.131115	0.0141381	0.943189	0.877117	1.01424	0.114463	0.47907	1
Baseline	Mental health and sleep	neurasthenia_diag	Neurasthenia	scz_EAS+EUR	77343	1168	76175	0.09403	0.0306568	0.0339427	0.154117	1.09859	1.03453	1.16663	0.00216084	0.0381552	1
Baseline	Mental health and sleep	psych_disorder_diag	Psychiatric disorder	scz_EAS+EUR	77208	351	76857	0.325145	0.0554578	0.216447	0.433842	1.38423	1.24166	1.54317	4.54797e-09	9.24148e-07	4.62074e-06
Baseline	Reproductive history	first_period_age	Age at menarche	scz_EAS+EUR	45796	NA	NA	-0.0105975	0.00893656	-0.0281132	0.00691812	NA	NA	NA	0.235683	0.693392	1
Baseline	Reproductive history	menopause_age	Age at menopause	scz_EAS+EUR	24741	NA	NA	0.014638	0.0272255	-0.038724	0.0680001	NA	NA	NA	0.590818	0.870841	1
Baseline	Reproductive history	preg_count	Number of pregnancies	scz_EAS+EUR	45796	NA	NA	0.0172074	0.0069225	0.00363928	0.0307755	NA	NA	NA	0.0129326	0.13728	1
Baseline	Reproductive history	live_birth_count	Number of live births	scz_EAS+EUR	45378	NA	NA	0.00233586	0.00415018	-0.00579849	0.0104702	NA	NA	NA	0.573551	0.864107	1
Baseline	Reproductive history	live_birth_age01	Age at first live birth	scz_EAS+EUR	45189	NA	NA	-0.0231974	0.0136886	-0.0500269	0.0036322	NA	NA	NA	0.0901479	0.438231	1
Baseline	Reproductive history	still_birth_count	Number of still births	scz_EAS+EUR	45378	NA	NA	-0.000370038	0.00158808	-0.00348268	0.00274261	NA	NA	NA	0.815755	0.948292	1
Baseline	Reproductive history	post_menopause	Post menopause	scz_EAS+EUR	45796	24741	21055	-0.0139415	0.0189344	-0.0510529	0.0231699	0.986155	0.950228	1.02344	0.461545	0.848717	1
Baseline	Reproductive history	had_hysterectomy	Had hysterectomy	scz_EAS+EUR	46238	2333	43905	-0.0532674	0.0222431	-0.0968638	-0.00967096	0.948126	0.90768	0.990376	0.0166301	0.166445	1
Baseline	Reproductive history	had_breast_lump_removed	Had breast lump removed	scz_EAS+EUR	45893	532	45361	-0.0481121	0.0453728	-0.137043	0.0408186	0.953027	0.871933	1.04166	0.288975	0.733996	1
Baseline	Reproductive history	had_ovary_removed	Had ovary removed	scz_EAS+EUR	45935	865	45070	-0.0756541	0.0358168	-0.145855	-0.00545315	0.927137	0.864283	0.994562	0.0346649	0.256313	1
Follow-up	Infectious diseases	10	Tuberculosis	scz_EAS+EUR	77316	780	76536	0.0958378	0.0377322	0.0218828	0.169793	1.10058	1.02212	1.18506	0.0110868	0.125179	1
Follow-up	Infectious diseases	38	Septicemia	scz_EAS+EUR	76652	116	76536	-0.0892092	0.0969975	-0.279324	0.100906	0.914654	0.756295	1.10617	0.357726	0.803255	1
Follow-up	Infectious diseases	53	Herpes zoster	scz_EAS+EUR	76763	659	76104	0.00509736	0.0409334	-0.0751321	0.0853269	1.00511	0.927621	1.08907	0.900897	0.972525	1
Follow-up	Infectious diseases	70	Viral hepatitis	scz_EAS+EUR	76662	558	76104	-0.0532435	0.0440063	-0.139496	0.0330088	0.948149	0.869797	1.03356	0.226315	0.683895	1
Follow-up	Infectious diseases	79	Viral infection	scz_EAS+EUR	76234	130	76104	0.0740973	0.0919765	-0.106177	0.254371	1.07691	0.899266	1.28965	0.420467	0.832738	1
Follow-up	Infectious diseases	136	Other infectious and parasitic diseases	scz_EAS+EUR	77172	237	76935	0.00431496	0.0670335	-0.127071	0.135701	1.00432	0.880671	1.14534	0.948675	0.9906	1
Follow-up	Neoplasms	149	Cancer of larynx, pharynx, nasal cavities	scz_EAS+EUR	77169	197	76972	-0.0895808	0.0744239	-0.235452	0.0562901	0.914314	0.790214	1.0579	0.228723	0.687522	1
Follow-up	Neoplasms	150	Cancer of esophagus	scz_EAS+EUR	74767	552	74215	-0.0249357	0.0448813	-0.112903	0.0630318	0.975373	0.893237	1.06506	0.578491	0.864107	1
Follow-up	Neoplasms	151	Cancer of stomach	scz_EAS+EUR	75052	837	74215	0.000658961	0.0362525	-0.070396	0.0717139	1.00066	0.932025	1.07435	0.985498	0.998089	1
Follow-up	Neoplasms	153	Colorectal cancer	scz_EAS+EUR	75032	859	74173	-0.0344364	0.0358298	-0.104663	0.03579	0.96615	0.900628	1.03644	0.336496	0.780549	1
Follow-up	Neoplasms	155	Cancer of liver and intrahepatic bile duct	scz_EAS+EUR	74938	723	74215	0.0526612	0.0389051	-0.0235929	0.128915	1.05407	0.976683	1.13759	0.17587	0.60571	1
Follow-up	Neoplasms	157	Pancreatic cancer	scz_EAS+EUR	74415	200	74215	0.140035	0.0736169	-0.00425353	0.284325	1.15031	0.995755	1.32886	0.0571423	0.351858	1
Follow-up	Neoplasms	158	Neoplasm of unspecified nature of digestive system	scz_EAS+EUR	74449	234	74215	-0.000824503	0.067951	-0.134009	0.13236	0.999176	0.874583	1.14152	0.990319	0.998175	1
Follow-up	Neoplasms	159	Malignant neoplasm of other and ill-defined sites within the digestive organs and peritoneum	scz_EAS+EUR	74459	244	74215	0.0603228	0.0666762	-0.0703626	0.191008	1.06218	0.932056	1.21047	0.365618	0.807772	1
Follow-up	Neoplasms	165	Cancer within the respiratory system	scz_EAS+EUR	77624	1729	75895	-0.0249618	0.0255433	-0.0750266	0.025103	0.975347	0.927719	1.02542	0.328453	0.777539	1
Follow-up	Neoplasms	170	Cancer of bone and connective tissue	scz_EAS+EUR	77147	110	77037	-0.00871465	0.0988423	-0.202446	0.185016	0.991323	0.816731	1.20324	0.929744	0.988014	1
Follow-up	Neoplasms	174	Breast cancer	scz_EAS+EUR	76588	601	75987	0.0827142	0.0428029	-0.00117936	0.166608	1.08623	0.998821	1.18129	0.0533044	0.336381	1
Follow-up	Neoplasms	189	Cancer of urinary organs (incl. kidney and bladder)	scz_EAS+EUR	77208	326	76882	-0.0658162	0.0576353	-0.178781	0.047149	0.936303	0.836289	1.04828	0.253478	0.708024	1
Follow-up	Neoplasms	191	Manlignant and unknown neoplasms of brain and nervous system	scz_EAS+EUR	76962	188	76774	-0.0629656	0.0754858	-0.210918	0.0849865	0.938976	0.809841	1.0887	0.404203	0.825945	1
Follow-up	Neoplasms	193	Thyroid cancer	scz_EAS+EUR	77020	146	76874	0.0265142	0.085848	-0.141748	0.194776	1.02687	0.86784	1.21504	0.757436	0.924261	1
Follow-up	Neoplasms	195	Cancer, suspected or other	scz_EAS+EUR	76432	252	76180	0.0215139	0.0652664	-0.106408	0.149436	1.02175	0.899058	1.16118	0.741678	0.919752	1
Follow-up	Neoplasms	198	Secondary malignant neoplasm	scz_EAS+EUR	76522	342	76180	-0.0371793	0.0562097	-0.14735	0.0729917	0.963503	0.862992	1.07572	0.508331	0.857913	1
Follow-up	Neoplasms	199	Neoplasm of uncertain behavior	scz_EAS+EUR	76862	682	76180	-0.0565497	0.0398726	-0.1347	0.0216006	0.94502	0.873978	1.02184	0.156115	0.558497	1
Follow-up	Neoplasms	202	Cancer of other lymphoid, histiocytic tissue	scz_EAS+EUR	77016	210	76806	-0.113154	0.0715532	-0.253398	0.0270902	0.893013	0.776159	1.02746	0.113787	0.47907	1
Follow-up	Neoplasms	204	Leukemia	scz_EAS+EUR	77046	240	76806	-0.0881756	0.0670313	-0.219557	0.0432058	0.9156	0.802874	1.04415	0.188363	0.621352	1
Follow-up	Neoplasms	208	Benign neoplasm of colon	scz_EAS+EUR	76586	605	75981	0.0600532	0.042416	-0.0230822	0.143189	1.06189	0.977182	1.15395	0.15683	0.559085	1
Follow-up	Neoplasms	211	Benign neoplasm of other parts of digestive system	scz_EAS+EUR	74701	350	74351	0.0403068	0.0559483	-0.0693518	0.149965	1.04113	0.932998	1.16179	0.47126	0.848717	1
Follow-up	Neoplasms	214	Lipoma	scz_EAS+EUR	77174	256	76918	-0.0524976	0.064866	-0.179635	0.0746398	0.948857	0.835575	1.0775	0.418329	0.830635	1
Follow-up	Neoplasms	224	Benign neoplasm of eye	scz_EAS+EUR	76958	184	76774	-0.0852395	0.0774362	-0.237014	0.0665354	0.918292	0.78898	1.0688	0.270997	0.715705	1
Follow-up	Neoplasms	225	Benign neoplasm of brain and other parts of nervous system	scz_EAS+EUR	76890	116	76774	-0.105605	0.0961205	-0.294001	0.0827915	0.89978	0.745276	1.08632	0.271912	0.715705	1
Follow-up	Neoplasms	226	Benign neoplasm of thyroid glands	scz_EAS+EUR	77014	140	76874	0.0744609	0.0877992	-0.0976255	0.246547	1.0773	0.906989	1.2796	0.396392	0.820233	1
Follow-up	Neoplasms	228	Hemangioma and lymphangioma, any site	scz_EAS+EUR	77153	124	77029	-0.0614562	0.0931746	-0.244078	0.121166	0.940394	0.783426	1.12881	0.509522	0.858499	1
Follow-up	Neoplasms	229	Benign neoplasm of unspecified sites	scz_EAS+EUR	77146	111	77035	0.0482336	0.0983041	-0.144442	0.24091	1.04942	0.865505	1.27241	0.623669	0.884576	1
Follow-up	Endocrine/metabolic	240	Simple and unspecified goiter	scz_EAS+EUR	76980	337	76643	-0.0238396	0.0568333	-0.135233	0.0875537	0.976442	0.873512	1.0915	0.674876	0.898332	1
Follow-up	Endocrine/metabolic	241	Nontoxic nodular goiter	scz_EAS+EUR	76751	108	76643	0.046028	0.0998145	-0.149608	0.241664	1.0471	0.861045	1.27337	0.644701	0.895338	1
Follow-up	Endocrine/metabolic	242	Thyrotoxicosis with or without goiter	scz_EAS+EUR	76801	158	76643	-0.0149032	0.0826657	-0.176928	0.147122	0.985207	0.83784	1.15849	0.85693	0.955789	1
Follow-up	Endocrine/metabolic	250	Diabetes mellitus	scz_EAS+EUR	79090	7481	71609	-0.00895826	0.012779	-0.0340051	0.0160885	0.991082	0.966567	1.01622	0.483293	0.848717	1
Follow-up	Endocrine/metabolic	251	Other disorders of pancreatic internal secretion	scz_EAS+EUR	77156	102	77054	-0.176252	0.103339	-0.378797	0.0262917	0.838406	0.684685	1.02664	0.0880868	0.436567	1
Follow-up	Endocrine/metabolic	260	Protein-calorie malnutrition	scz_EAS+EUR	77165	148	77017	-0.0264627	0.0858751	-0.194778	0.141853	0.973884	0.823017	1.15241	0.757965	0.924261	1
Follow-up	Endocrine/metabolic	272	Disorders of lipoid metabolism	scz_EAS+EUR	77371	727	76644	-0.0884567	0.0391461	-0.165183	-0.0117305	0.915343	0.847739	0.988338	0.0238424	0.203036	1
Follow-up	Endocrine/metabolic	274	Gout and other crystal arthropathies	scz_EAS+EUR	77239	304	76935	-0.0981823	0.0605406	-0.216842	0.0204772	0.906484	0.805057	1.02069	0.104855	0.460201	1
Follow-up	Endocrine/metabolic	276	Disorders of fluid, electrolyte, and acid-base balance	scz_EAS+EUR	77395	664	76731	0.00178377	0.0417683	-0.080082	0.0836496	1.00179	0.923041	1.08725	0.965936	0.995325	1
Follow-up	Endocrine/metabolic	277	Other disorders of metabolism	scz_EAS+EUR	77167	116	77051	0.0663435	0.0971421	-0.124055	0.256742	1.06859	0.883331	1.29271	0.494637	0.855431	1
Follow-up	Hematopoietic	280	Iron deficiency anemias	scz_EAS+EUR	76851	136	76715	0.081602	0.0893898	-0.0936021	0.256806	1.08502	0.910645	1.29279	0.361307	0.803255	1
Follow-up	Hematopoietic	285	Other anemias	scz_EAS+EUR	77180	465	76715	0.0558354	0.0486981	-0.0396129	0.151284	1.05742	0.961161	1.16333	0.251563	0.708024	1
Follow-up	Hematopoietic	287	Purpura and other hemorrhagic conditions	scz_EAS+EUR	77172	199	76973	0.0277714	0.0735727	-0.116431	0.171974	1.02816	0.890091	1.18765	0.705825	0.9047	1
Follow-up	Hematopoietic	289	Other diseases of blood and blood-forming organs	scz_EAS+EUR	77146	103	77043	0.073997	0.101989	-0.125901	0.273895	1.0768	0.881702	1.31508	0.46812	0.848717	1
Follow-up	Mental disorders	290	Delirium dementia and amnestic and other cognitive disorders	scz_EAS+EUR	77228	286	76942	0.0868039	0.0624107	-0.035521	0.209129	1.09068	0.965102	1.2326	0.164271	0.58153	1
Follow-up	Mental disorders	293	Symptoms involving head and neck	scz_EAS+EUR	77167	164	77003	-0.0823295	0.0811506	-0.241385	0.0767257	0.920968	0.785539	1.07975	0.310331	0.767143	1
Follow-up	Mental disorders	295	Schizophrenia and other psychotic disorders	scz_EAS+EUR	76682	171	76511	0.503969	0.0795481	0.348054	0.659883	1.65528	1.41631	1.93457	2.36736e-10	6.19079e-08	2.40523e-07
Follow-up	Mental disorders	300	Anxiety disorders	scz_EAS+EUR	77002	491	76511	0.0627512	0.0472719	-0.0299016	0.155404	1.06476	0.970541	1.16813	0.184359	0.612119	1
Follow-up	Mental disorders	303	Psychogenic and somatoform disorders	scz_EAS+EUR	76679	168	76511	-0.033382	0.0801235	-0.190424	0.12366	0.967169	0.826609	1.13163	0.676948	0.898875	1
Follow-up	Neurological	331	Other cerebral degenerations	scz_EAS+EUR	76833	320	76513	-0.0335687	0.0582218	-0.147684	0.0805461	0.966988	0.862704	1.08388	0.564233	0.864107	1
Follow-up	Neurological	332	Parkinson's disease	scz_EAS+EUR	76746	233	76513	-0.0524361	0.068562	-0.186818	0.0819454	0.948915	0.829595	1.0854	0.444391	0.848687	1
Follow-up	Neurological	339	Other headache syndromes	scz_EAS+EUR	77373	860	76513	6.44099e-05	0.0358794	-0.0702591	0.0703879	1.00006	0.932152	1.07292	0.998568	0.999887	1
Follow-up	Neurological	345	Epilepsy, recurrent seizures, convulsions	scz_EAS+EUR	76769	256	76513	0.0733654	0.0649338	-0.0539049	0.200636	1.07612	0.947522	1.22218	0.25854	0.708024	1
Follow-up	Neurological	348	Other conditions of brain	scz_EAS+EUR	76727	214	76513	-0.0340832	0.0711498	-0.173537	0.10537	0.966491	0.840686	1.11112	0.631914	0.888001	1
Follow-up	Neurological	352	Disorders of other cranial nerves	scz_EAS+EUR	77225	428	76797	-0.0339534	0.0504323	-0.132801	0.0648939	0.966617	0.87564	1.06705	0.50079	0.855431	1
Follow-up	Neurological	357	Inflammatory and toxic neuropathy	scz_EAS+EUR	77151	134	77017	-0.18477	0.089476	-0.360143	-0.00939704	0.831295	0.697577	0.990647	0.0389208	0.267186	1
Follow-up	Sense organs	361	Retinal detachments and defects	scz_EAS+EUR	76628	167	76461	0.0599733	0.0802173	-0.0972526	0.217199	1.06181	0.907327	1.24259	0.45468	0.848717	1
Follow-up	Sense organs	362	Other retinal disorders	scz_EAS+EUR	76792	331	76461	-0.0947633	0.0572422	-0.206958	0.0174314	0.909588	0.813054	1.01758	0.097827	0.451783	1
Follow-up	Sense organs	365	Glaucoma	scz_EAS+EUR	76859	398	76461	-0.0508084	0.052341	-0.153397	0.05178	0.950461	0.857789	1.05314	0.331689	0.777539	1
Follow-up	Sense organs	366	Cataract	scz_EAS+EUR	78255	4148	74107	-0.00705258	0.0172181	-0.0408001	0.0266949	0.992972	0.960021	1.02705	0.682098	0.898875	1
Follow-up	Sense organs	369	Infection of the eye	scz_EAS+EUR	76564	106	76458	-0.094286	0.101238	-0.292712	0.10414	0.910023	0.746237	1.10976	0.351683	0.801832	1
Follow-up	Sense organs	370	Keratitis	scz_EAS+EUR	76618	160	76458	-0.0576717	0.082796	-0.219952	0.104608	0.94396	0.802557	1.11028	0.486083	0.848717	1
Follow-up	Sense organs	372	Disorders of conjunctiva	scz_EAS+EUR	76981	523	76458	-0.0349527	0.0457895	-0.1247	0.0547946	0.965651	0.882762	1.05632	0.445263	0.848717	1
Follow-up	Sense organs	374	Other disorders of eyelids	scz_EAS+EUR	76570	112	76458	-0.0478871	0.0986745	-0.241289	0.145515	0.953241	0.785615	1.15663	0.627461	0.885116	1
Follow-up	Sense organs	379	Other disorders of eye	scz_EAS+EUR	77168	176	76992	-0.090289	0.0786203	-0.244385	0.0638067	0.913667	0.783186	1.06589	0.250795	0.708024	1
Follow-up	Sense organs	381	Otitis media and eustachian tube disorders	scz_EAS+EUR	77152	164	76988	-0.0114302	0.0809978	-0.170186	0.147326	0.988635	0.843508	1.15873	0.887778	0.968831	1
Follow-up	Sense organs	386	Vertiginous syndromes and other disorders of vestibular system	scz_EAS+EUR	77663	1881	75782	-0.00322969	0.0243887	-0.0510316	0.0445722	0.996776	0.950249	1.04558	0.894648	0.971113	1
Follow-up	Sense organs	389	Hearing loss	scz_EAS+EUR	77192	365	76827	-0.00218004	0.0544865	-0.108974	0.104613	0.997822	0.896754	1.11028	0.968085	0.996529	1
Follow-up	Circulatory system	394	Rheumatic disease of the heart valves	scz_EAS+EUR	77254	329	76925	-0.0775779	0.0575472	-0.19037	0.0352145	0.925355	0.826653	1.03584	0.177634	0.607665	1
Follow-up	Circulatory system	401	Hypertension	scz_EAS+EUR	80271	5084	75187	0.012465	0.0164118	-0.0197021	0.044632	1.01254	0.980491	1.04564	0.447545	0.848717	1
Follow-up	Circulatory system	411	Ischemic heart disease	scz_EAS+EUR	82833	15506	67327	-0.0101617	0.0101393	-0.0300348	0.00971136	0.98989	0.970412	1.00976	0.316242	0.768666	1
Follow-up	Circulatory system	414	Other forms of chronic heart disease	scz_EAS+EUR	68381	1054	67327	-0.0313067	0.0324718	-0.0949516	0.0323381	0.969178	0.909417	1.03287	0.334986	0.778823	1
Follow-up	Circulatory system	415	Pulmonary heart disease	scz_EAS+EUR	78687	2461	76226	-0.000523096	0.0231758	-0.0459478	0.0449016	0.999477	0.955092	1.04592	0.981993	0.998089	1
Follow-up	Circulatory system	418	Nonspecific chest pain	scz_EAS+EUR	77180	242	76938	-0.034233	0.0669958	-0.165545	0.0970788	0.966346	0.847432	1.10195	0.609371	0.875375	1
Follow-up	Circulatory system	420	Carditis	scz_EAS+EUR	77084	277	76807	-0.113743	0.0626377	-0.236513	0.00902722	0.892488	0.789376	1.00907	0.0693885	0.39606	1
Follow-up	Circulatory system	425	Cardiomyopathy	scz_EAS+EUR	77039	232	76807	-0.0567679	0.0681542	-0.19035	0.0768143	0.944813	0.82667	1.07984	0.404882	0.825945	1
Follow-up	Circulatory system	426	Cardiac conduction disorders	scz_EAS+EUR	75802	114	75688	-0.0839466	0.0971435	-0.274348	0.106455	0.91948	0.760068	1.11233	0.387505	0.815571	1
Follow-up	Circulatory system	427	Cardiac dysrhythmias	scz_EAS+EUR	77674	1986	75688	-0.0277266	0.0238913	-0.0745535	0.0191003	0.972654	0.928158	1.01928	0.245832	0.707551	1
Follow-up	Circulatory system	428	Congestive heart failure; nonhypertensive	scz_EAS+EUR	77910	1685	76225	-0.00182238	0.0262609	-0.0532937	0.0496489	0.998179	0.948102	1.0509	0.944675	0.9906	1
Follow-up	Circulatory system	430	Intracranial hemorrhage	scz_EAS+EUR	69030	7295	61735	-0.0216978	0.0137165	-0.0485821	0.00518655	0.978536	0.952579	1.0052	0.113678	0.47907	1
Follow-up	Circulatory system	433	Cerebrovascular disease	scz_EAS+EUR	84052	22317	61735	-0.0286144	0.00888155	-0.0460223	-0.0112066	0.971791	0.955021	0.988856	0.00127394	0.0264148	1
Follow-up	Circulatory system	440	Atherosclerosis	scz_EAS+EUR	77253	714	76539	0.0580673	0.0396924	-0.0197298	0.135864	1.05979	0.980464	1.14553	0.143486	0.540619	1
Follow-up	Circulatory system	442	Other aneurysm	scz_EAS+EUR	76720	181	76539	0.131503	0.0775422	-0.0204802	0.283485	1.14054	0.979728	1.32775	0.0899079	0.438231	1
Follow-up	Circulatory system	443	Peripheral vascular disease	scz_EAS+EUR	76695	156	76539	-0.0183493	0.0832504	-0.18152	0.144822	0.981818	0.834002	1.15583	0.825551	0.948366	1
Follow-up	Circulatory system	451	Phlebitis and thrombophlebitis	scz_EAS+EUR	76634	188	76446	-0.126143	0.0756397	-0.274397	0.0221109	0.881489	0.760031	1.02236	0.095379	0.446567	1
Follow-up	Circulatory system	454	Varicose veins	scz_EAS+EUR	77119	673	76446	0.0944224	0.0399846	0.0160525	0.172792	1.09902	1.01618	1.18862	0.0182028	0.169087	1
Follow-up	Respiratory	465	Acute upper respiratory infections of multiple or unspecified sites	scz_EAS+EUR	77655	1554	76101	-0.0183659	0.0268431	-0.0709784	0.0342466	0.981802	0.931482	1.03484	0.493852	0.855431	1
Follow-up	Respiratory	470	Septal deviations/turbinate hypertrophy	scz_EAS+EUR	76236	111	76125	-0.0447239	0.0984271	-0.237641	0.148193	0.956261	0.788486	1.15974	0.649551	0.896713	1
Follow-up	Respiratory	471	Nasal polyps	scz_EAS+EUR	76258	133	76125	0.0851473	0.0898788	-0.0910152	0.26131	1.08888	0.913004	1.29863	0.343457	0.791303	1
Follow-up	Respiratory	472	Chronic pharyngitis and nasopharyngitis	scz_EAS+EUR	76246	121	76125	0.0685679	0.0942636	-0.116189	0.253325	1.07097	0.890307	1.2883	0.466977	0.848717	1
Follow-up	Respiratory	473	Diseases of the larynx and vocal cords	scz_EAS+EUR	76319	194	76125	-0.0618067	0.074493	-0.207813	0.0841996	0.940065	0.812359	1.08785	0.40671	0.825945	1
Follow-up	Respiratory	474	Acute and chronic tonsillitis	scz_EAS+EUR	76377	252	76125	-0.0304089	0.0655077	-0.158804	0.0979862	0.970049	0.853164	1.10295	0.642502	0.895338	1
Follow-up	Respiratory	475	Chronic sinusitis	scz_EAS+EUR	76383	258	76125	0.0396739	0.0645652	-0.0868739	0.166222	1.04047	0.916793	1.18083	0.538899	0.864107	1
Follow-up	Respiratory	477	Epistaxis or throat hemorrhage	scz_EAS+EUR	76295	170	76125	0.0467857	0.0798908	-0.1098	0.203372	1.0479	0.896013	1.22553	0.55813	0.864107	1
Follow-up	Respiratory	479	Other upper respiratory disease	scz_EAS+EUR	76227	102	76125	0.118334	0.102353	-0.0822767	0.318945	1.12562	0.921017	1.37568	0.247622	0.70764	1
Follow-up	Respiratory	480	Pneumonia	scz_EAS+EUR	78936	8336	70600	-0.0137356	0.0125242	-0.038283	0.0108118	0.986358	0.962441	1.01087	0.272762	0.715705	1
Follow-up	Respiratory	483	Acute bronchitis and bronchiolitis	scz_EAS+EUR	72489	1889	70600	-0.011089	0.0247657	-0.0596297	0.0374518	0.988972	0.942113	1.03816	0.654329	0.896713	1
Follow-up	Respiratory	495	Asthma	scz_EAS+EUR	73510	963	72547	-0.00797121	0.0339972	-0.0746057	0.0586633	0.99206	0.928109	1.06042	0.814623	0.948292	1
Follow-up	Respiratory	496	Chronic airway obstruction	scz_EAS+EUR	80740	8193	72547	-0.00174835	0.0135201	-0.0282477	0.024751	0.998253	0.972148	1.02506	0.897108	0.972525	1
Follow-up	Respiratory	497	Bronchitis	scz_EAS+EUR	74021	1474	72547	0.0149034	0.0274642	-0.0389265	0.0687333	1.01502	0.961821	1.07115	0.587372	0.868661	1
Follow-up	Respiratory	503	Pulmonary congestion and hypostasis	scz_EAS+EUR	76411	107	76304	0.0818652	0.100508	-0.11513	0.278861	1.08531	0.89125	1.32162	0.41535	0.830635	1
Follow-up	Respiratory	504	Other alveolar and parietoalveolar pneumonopathy	scz_EAS+EUR	76439	135	76304	-0.0370203	0.0890896	-0.211636	0.137595	0.963657	0.809259	1.14751	0.677747	0.898875	1
Follow-up	Respiratory	506	Empyema and pneumothorax	scz_EAS+EUR	76542	238	76304	0.0228024	0.0674903	-0.109479	0.155083	1.02306	0.896301	1.16776	0.735468	0.917845	1
Follow-up	Respiratory	507	Pleurisy; pleural effusion	scz_EAS+EUR	76596	292	76304	0.0144603	0.0609478	-0.104997	0.133918	1.01457	0.900327	1.1433	0.812458	0.948292	1
Follow-up	Respiratory	509	Respiratory failure, insufficiency, arrest	scz_EAS+EUR	77026	722	76304	0.0777374	0.0394127	0.000488547	0.154986	1.08084	1.00049	1.16764	0.0485645	0.316292	1
Follow-up	Respiratory	510	Other diseases of lung	scz_EAS+EUR	77296	502	76794	0.0539764	0.0467192	-0.0375932	0.145546	1.05546	0.963105	1.15667	0.247953	0.70764	1
Follow-up	Respiratory	512	Other symptoms of respiratory system	scz_EAS+EUR	77169	163	77006	-0.00269621	0.0822786	-0.163962	0.15857	0.997307	0.848774	1.17183	0.973859	0.998089	1
Follow-up	Respiratory	514	Abnormal findings examination of lungs	scz_EAS+EUR	77152	134	77018	0.0357897	0.0892799	-0.139199	0.210778	1.03644	0.870055	1.23464	0.688515	0.899765	1
Follow-up	Respiratory	516	Abnormal sputum	scz_EAS+EUR	77160	110	77050	-0.0608647	0.0991626	-0.255223	0.133494	0.940951	0.774743	1.14281	0.539356	0.864107	1
Follow-up	Digestive	530	Diseases of esophagus	scz_EAS+EUR	77217	327	76890	0.0497612	0.057713	-0.0633563	0.162879	1.05102	0.938609	1.17689	0.388568	0.815571	1
Follow-up	Digestive	531	Peptic ulcer (excl. esophageal)	scz_EAS+EUR	77411	989	76422	0.00670086	0.0334972	-0.0589536	0.0723554	1.00672	0.94275	1.07504	0.841447	0.950469	1
Follow-up	Digestive	535	Gastritis and duodenitis	scz_EAS+EUR	78283	3946	74337	0.0252983	0.0173768	-0.00876019	0.0593569	1.02562	0.991278	1.06115	0.145429	0.54322	1
Follow-up	Digestive	540	Appendiceal conditions	scz_EAS+EUR	77202	428	76774	-0.0306304	0.0500255	-0.12868	0.0674195	0.969834	0.879255	1.06974	0.540342	0.864107	1
Follow-up	Digestive	550	Abdominal hernia	scz_EAS+EUR	77393	1067	76326	-0.0623773	0.0322568	-0.125601	0.000846074	0.939528	0.881967	1.00085	0.0531413	0.336381	1
Follow-up	Digestive	558	Noninfectious gastroenteritis	scz_EAS+EUR	76692	285	76407	-0.032522	0.0617026	-0.153459	0.0884151	0.968001	0.857736	1.09244	0.59814	0.872851	1
Follow-up	Digestive	560	Intestinal obstruction without mention of hernia	scz_EAS+EUR	77141	734	76407	0.00659384	0.0386701	-0.0691996	0.0823873	1.00662	0.93314	1.08588	0.864605	0.958241	1
Follow-up	Digestive	565	Anal and rectal conditions	scz_EAS+EUR	76967	659	76308	0.0818844	0.0405177	0.00246977	0.161299	1.08533	1.00247	1.17504	0.0432844	0.287431	1
Follow-up	Digestive	567	Peritonitis and retroperitoneal infections	scz_EAS+EUR	76482	174	76308	-0.0501168	0.0788899	-0.204741	0.104507	0.951118	0.814858	1.11016	0.525249	0.86129	1
Follow-up	Digestive	569	Other disorders of intestine	scz_EAS+EUR	76547	239	76308	0.0730454	0.0674638	-0.0591836	0.205274	1.07578	0.942534	1.22786	0.278926	0.724165	1
Follow-up	Digestive	571	Chronic liver disease and cirrhosis	scz_EAS+EUR	77013	860	76153	-0.0115055	0.0356115	-0.0813042	0.0582931	0.98856	0.921913	1.06003	0.746632	0.919752	1
Follow-up	Digestive	573	Other disorders of liver	scz_EAS+EUR	76676	523	76153	0.0560856	0.0456782	-0.0334437	0.145615	1.05769	0.967109	1.15675	0.219506	0.673509	1
Follow-up	Digestive	574	Cholelithiasis and cholecystitis	scz_EAS+EUR	77778	3651	74127	-0.012423	0.0178388	-0.0473871	0.022541	0.987654	0.953718	1.0228	0.486174	0.848717	1
Follow-up	Digestive	575	Other biliary tract disease	scz_EAS+EUR	74681	554	74127	0.0270652	0.0443069	-0.0597764	0.113907	1.02743	0.941975	1.12065	0.541294	0.864107	1
Follow-up	Digestive	578	Gastrointestinal hemorrhage	scz_EAS+EUR	77338	986	76352	0.026426	0.0335038	-0.0392414	0.0920935	1.02678	0.961519	1.09647	0.43026	0.843451	1
Follow-up	Digestive	579	Other symptoms involving abdomen and pelvis	scz_EAS+EUR	76480	128	76352	0.0458125	0.0915762	-0.133677	0.225302	1.04688	0.874873	1.2527	0.616888	0.878571	1
Follow-up	Genitourinary	580	Nephritis; nephrosis; renal sclerosis	scz_EAS+EUR	76297	414	75883	-0.00884218	0.0512065	-0.109207	0.0915225	0.991197	0.896545	1.09584	0.862905	0.958241	1
Follow-up	Genitourinary	585	Renal failure	scz_EAS+EUR	76827	944	75883	-0.00370326	0.0342076	-0.0707503	0.0633437	0.996304	0.931695	1.06539	0.913791	0.978305	1
Follow-up	Genitourinary	586	Other disorders of the kidney and ureters	scz_EAS+EUR	76189	306	75883	0.000716945	0.059422	-0.11575	0.117184	1.00072	0.890698	1.12433	0.990374	0.998175	1
Follow-up	Genitourinary	590	Pyelonephritis	scz_EAS+EUR	76432	371	76061	0.000795794	0.0541079	-0.105256	0.106847	1.0008	0.900094	1.11276	0.988265	0.998089	1
Follow-up	Genitourinary	591	Urinary tract infection	scz_EAS+EUR	77022	961	76061	-0.0161572	0.0338182	-0.0824409	0.0501264	0.983973	0.920866	1.0514	0.632815	0.888039	1
Follow-up	Genitourinary	592	Cystitis and urethritis	scz_EAS+EUR	76271	210	76061	0.120896	0.0719043	-0.0200359	0.261829	1.12851	0.980164	1.2993	0.0926943	0.444386	1
Follow-up	Genitourinary	594	Urinary calculus	scz_EAS+EUR	77660	2306	75354	-0.0332085	0.0223366	-0.0769882	0.0105712	0.967337	0.925901	1.01063	0.137086	0.531601	1
Follow-up	Genitourinary	595	Hydronephrosis	scz_EAS+EUR	75546	192	75354	-0.0165063	0.0750486	-0.163602	0.130589	0.983629	0.84908	1.1395	0.825917	0.948366	1
Follow-up	Genitourinary	599	Other symptoms/disorders or the urinary system	scz_EAS+EUR	77253	391	76862	-0.035104	0.052791	-0.138574	0.0683662	0.965505	0.870599	1.07076	0.506074	0.856952	1
Follow-up	Genitourinary	611	Abnormal findings on mammogram or breast exam	scz_EAS+EUR	76992	225	76767	0.048412	0.0692194	-0.087258	0.184082	1.0496	0.916441	1.20211	0.484302	0.848717	1
Follow-up	Dermatologic	681	Superficial cellulitis and abscess	scz_EAS+EUR	76762	122	76640	-0.175574	0.0938276	-0.359476	0.00832835	0.838976	0.698042	1.00836	0.0613121	0.363264	1
Follow-up	Dermatologic	686	Other local infections of skin and subcutaneous tissue	scz_EAS+EUR	77162	522	76640	0.030817	0.0456072	-0.0585732	0.120207	1.0313	0.943109	1.12773	0.499229	0.855431	1
Follow-up	Dermatologic	687	Symptoms affecting skin	scz_EAS+EUR	77172	222	76950	-0.153202	0.0696154	-0.289648	-0.0167558	0.857956	0.748527	0.983384	0.0277579	0.216939	1
Follow-up	Dermatologic	707	Chronic ulcer of skin	scz_EAS+EUR	77202	179	77023	-0.0232646	0.0784756	-0.177077	0.130547	0.977004	0.837716	1.13945	0.766882	0.924261	1
Follow-up	Dermatologic	709	Diffuse diseases of connective tissue	scz_EAS+EUR	77143	109	77034	-0.0391444	0.0994072	-0.233983	0.155694	0.961612	0.791376	1.16847	0.693745	0.899765	1
Follow-up	Musculoskeletal	714	Rheumatoid arthritis and other inflammatory polyarthropathies	scz_EAS+EUR	75745	500	75245	0.0304189	0.0468086	-0.0613259	0.122164	1.03089	0.940517	1.12994	0.515785	0.85908	1
Follow-up	Musculoskeletal	716	Other arthropathies	scz_EAS+EUR	77372	2127	75245	0.00568795	0.0230875	-0.0395636	0.0509395	1.0057	0.961209	1.05226	0.8054	0.948292	1
Follow-up	Musculoskeletal	720	Spinal stenosis	scz_EAS+EUR	74277	505	73772	-0.0604322	0.0467974	-0.152155	0.0312908	0.941358	0.858855	1.03179	0.19658	0.632042	1
Follow-up	Musculoskeletal	721	Spondylosis and allied disorders	scz_EAS+EUR	77239	3467	73772	0.00149941	0.0186826	-0.0351185	0.0381173	1.0015	0.965491	1.03885	0.936033	0.989604	1
Follow-up	Musculoskeletal	722	Intervertebral disc disorders	scz_EAS+EUR	74602	830	73772	0.025484	0.0364558	-0.0459694	0.0969374	1.02581	0.955071	1.10179	0.484529	0.848717	1
Follow-up	Musculoskeletal	726	Peripheral enthesopathies and allied syndromes	scz_EAS+EUR	76877	223	76654	-0.0167051	0.0698062	-0.153525	0.120115	0.983434	0.857679	1.12763	0.810867	0.948292	1
Follow-up	Musculoskeletal	727	Other disorders of synovium, tendon, and bursa	scz_EAS+EUR	76873	219	76654	-0.0488847	0.070142	-0.186363	0.0885936	0.952291	0.829972	1.09264	0.485841	0.848717	1
Follow-up	Musculoskeletal	729	Other disorders of soft tissues	scz_EAS+EUR	76823	169	76654	0.0268376	0.0800802	-0.13012	0.183795	1.0272	0.87799	1.20177	0.737524	0.917845	1
Follow-up	Musculoskeletal	733	Other disorders of bone and cartilage	scz_EAS+EUR	77173	213	76960	0.0408947	0.0711755	-0.0986093	0.180399	1.04174	0.906097	1.19769	0.565588	0.864107	1
Follow-up	Musculoskeletal	740	Osteoarthrosis	scz_EAS+EUR	77166	188	76978	-0.0446208	0.0760705	-0.193719	0.104477	0.95636	0.823889	1.11013	0.557492	0.864107	1
Follow-up	Musculoskeletal	743	Osteoporosis, osteopenia and pathological fracture	scz_EAS+EUR	77250	417	76833	0.0233123	0.0516522	-0.0779261	0.124551	1.02359	0.925033	1.13264	0.65175	0.896713	1
Follow-up	Musculoskeletal	745	Pain in joint	scz_EAS+EUR	77156	130	77026	-0.0355123	0.0914735	-0.2148	0.143776	0.965111	0.806703	1.15463	0.697849	0.899765	1
Follow-up	Symptoms	760	Back pain	scz_EAS+EUR	77194	248	76946	0.000986702	0.0662948	-0.128951	0.130925	1.00099	0.879017	1.13988	0.988125	0.998089	1
Follow-up	Symptoms	783	Fever of unknown origin	scz_EAS+EUR	77207	369	76838	-0.0101308	0.0540557	-0.11608	0.0958183	0.98992	0.890404	1.10056	0.851336	0.953646	1
Follow-up	Symptoms	785	Abdominal pain	scz_EAS+EUR	77529	1273	76256	-0.0366245	0.0299099	-0.095248	0.0219989	0.964038	0.909147	1.02224	0.220766	0.673509	1
Follow-up	Symptoms	788	Syncope and collapse	scz_EAS+EUR	77162	116	77046	6.85401e-05	0.0969391	-0.189932	0.190069	1.00007	0.827015	1.20933	0.999436	0.999887	1
Follow-up	Symptoms	790	Nonspecific findings on examination of blood	scz_EAS+EUR	77175	119	77056	-0.0667549	0.0950445	-0.253042	0.119532	0.935424	0.776435	1.12697	0.482459	0.848717	1
Follow-up	Symptoms	797	Shock	scz_EAS+EUR	77218	254	76964	0.0862423	0.0661127	-0.0433386	0.215823	1.09007	0.957587	1.24088	0.192072	0.625465	1
Follow-up	Injuries & poisonings	800	Fracture of lower limb	scz_EAS+EUR	76098	1537	74561	-0.015679	0.0270379	-0.0686734	0.0373153	0.984443	0.933632	1.03802	0.561989	0.864107	1
Follow-up	Injuries & poisonings	801	Fracture of ankle and foot	scz_EAS+EUR	74731	170	74561	0.0239575	0.0794908	-0.131845	0.17976	1.02425	0.876477	1.19693	0.763119	0.924261	1
Follow-up	Injuries & poisonings	803	Fracture of upper limb	scz_EAS+EUR	75468	907	74561	0.0151681	0.0350028	-0.0534375	0.0837736	1.01528	0.947965	1.08738	0.664769	0.896713	1
Follow-up	Injuries & poisonings	805	Fracture of vertebral column without mention of spinal cord injury	scz_EAS+EUR	75279	718	74561	-0.0296418	0.0394007	-0.106867	0.0475837	0.970793	0.898645	1.04873	0.451862	0.848717	1
Follow-up	Injuries & poisonings	807	Fracture of ribs	scz_EAS+EUR	74895	334	74561	-0.0907308	0.0568621	-0.20218	0.0207189	0.913264	0.816947	1.02094	0.110572	0.476021	1
Follow-up	Injuries & poisonings	819	Skull and face fracture and other intercranial injury	scz_EAS+EUR	77326	619	76707	-0.00376525	0.0419989	-0.0860831	0.0785526	0.996242	0.917518	1.08172	0.928564	0.988014	1
Follow-up	Injuries & poisonings	830	Dislocation	scz_EAS+EUR	77144	116	77028	-0.0153332	0.0963598	-0.204198	0.173532	0.984784	0.815301	1.1895	0.87357	0.962633	1
Follow-up	Injuries & poisonings	916	Contusion	scz_EAS+EUR	77153	137	77016	0.0909024	0.0888608	-0.0832648	0.26507	1.09516	0.920107	1.30352	0.30632	0.763007	1
Follow-up	Dermatologic	939	Atopic/contact dermatitis due to other or unspecified	scz_EAS+EUR	77193	317	76876	0.0328206	0.0586249	-0.0820841	0.147725	1.03337	0.921194	1.15919	0.575588	0.864107	1
Follow-up	Injuries & poisonings	994	Sepsis and sirs	scz_EAS+EUR	77153	103	77050	-0.0795404	0.102893	-0.281211	0.12213	0.923541	0.754869	1.1299	0.439499	0.844648	1
Follow-up	Neoplasms	185	Cancer of prostate	scz_EAS+EUR	30646	123	30523	-0.0547163	0.0944319	-0.239803	0.13037	0.946754	0.786783	1.13925	0.562302	0.864107	1
Follow-up	Genitourinary	600	Hyperplasia of prostate	scz_EAS+EUR	31506	983	30523	0.022817	0.0342412	-0.0442957	0.0899297	1.02308	0.956671	1.0941	0.505179	0.856865	1
Follow-up	Genitourinary	601	Inflammatory diseases of prostate	scz_EAS+EUR	30730	207	30523	0.0303569	0.0722171	-0.111189	0.171902	1.03082	0.89477	1.18756	0.674226	0.898332	1
Follow-up	Genitourinary	603	Other disorders of testis	scz_EAS+EUR	30648	160	30488	-0.00691345	0.0818403	-0.16732	0.153493	0.99311	0.845929	1.1659	0.932679	0.988305	1
Follow-up	Neoplasms	180	Cervical cancer and dysplasia	scz_EAS+EUR	44229	324	43905	0.0172614	0.0580126	-0.0964434	0.130966	1.01741	0.908061	1.13993	0.76605	0.924261	1
Follow-up	Neoplasms	182	Malignant neoplasm of uterus	scz_EAS+EUR	44086	181	43905	0.122953	0.0775907	-0.029125	0.275031	1.13083	0.971295	1.31657	0.11305	0.47907	1
Follow-up	Neoplasms	184	Cancer of other female genital organs	scz_EAS+EUR	44998	184	44814	-0.0144439	0.0768893	-0.165147	0.136259	0.98566	0.847769	1.14598	0.850992	0.953646	1
Follow-up	Neoplasms	218	Benign neoplasm of uterus	scz_EAS+EUR	45468	1073	44395	0.0251491	0.0322646	-0.0380895	0.0883877	1.02547	0.962627	1.09241	0.435707	0.843451	1
Follow-up	Genitourinary	610	Benign mammary dysplasias	scz_EAS+EUR	45623	174	45449	0.00487042	0.0784003	-0.148794	0.158535	1.00488	0.861747	1.17179	0.950465	0.990808	1
Follow-up	Genitourinary	614	Inflammatory diseases of female pelvic organs	scz_EAS+EUR	45797	913	44884	0.00294882	0.0351887	-0.066021	0.0719186	1.00295	0.936111	1.07457	0.933215	0.988305	1
Follow-up	Genitourinary	615	Endometriosis	scz_EAS+EUR	45083	199	44884	-0.00569087	0.0736746	-0.150093	0.138711	0.994325	0.860628	1.14879	0.93843	0.990463	1
Follow-up	Genitourinary	618	Genital prolapse	scz_EAS+EUR	45833	181	45652	0.0329829	0.0774582	-0.118835	0.184801	1.03353	0.887954	1.20298	0.670243	0.896713	1
Follow-up	Genitourinary	619	Noninflammatory female genital disorders	scz_EAS+EUR	45813	118	45695	0.0201948	0.0954743	-0.166935	0.207325	1.0204	0.846255	1.23038	0.832481	0.949929	1
Follow-up	Genitourinary	622	Polyp of female genital organs	scz_EAS+EUR	45842	245	45597	-0.0595002	0.0662481	-0.189347	0.070346	0.942235	0.8275	1.07288	0.36911	0.810949	1
Follow-up	Genitourinary	626	Disorders of menstruation and other abnormal bleeding from female genital tract	scz_EAS+EUR	45724	281	45443	0.0131029	0.0619794	-0.108377	0.134582	1.01319	0.897289	1.14406	0.83257	0.949929	1
Follow-up	Genitourinary	628	Ovarian cyst	scz_EAS+EUR	45601	158	45443	0.137406	0.0825316	-0.0243561	0.299168	1.14729	0.975938	1.34874	0.0959351	0.44711	1
Baseline	Socio-demographics	ownership_index	Ownership index	md_EAS	77122	NA	NA	-0.00460002	0.00397743	-0.0123958	0.00319574	NA	NA	NA	0.247468	0.70764	1
Baseline	Socio-demographics	household_size	Household size	md_EAS	77122	NA	NA	-0.0142751	0.00484284	-0.0237671	-0.00478314	NA	NA	NA	0.00320272	0.0533436	1
Baseline	Socio-demographics	children	Number of children	md_EAS	77122	NA	NA	-0.00616822	0.00343255	-0.012896	0.000559569	NA	NA	NA	0.0723425	0.40167	1
Baseline	Lifestyle	met	Physical activity	md_EAS	77122	NA	NA	0.0143432	0.0427844	-0.0695142	0.0982006	NA	NA	NA	0.737441	0.917845	1
Baseline	Lifestyle	alc_age_start	Age of alcohol initiation	md_EAS	11873	NA	NA	0.0601318	0.0946471	-0.125377	0.24564	NA	NA	NA	0.525228	0.86129	1
Baseline	Lifestyle	smoking_age_start	Age of smoking initation	md_EAS	24710	NA	NA	0.0251973	0.0452845	-0.0635603	0.113955	NA	NA	NA	0.577928	0.864107	1
Baseline	Lifestyle	cig_equiv_day	Cigarettes per day	md_EAS	24710	NA	NA	-0.11928	0.0661416	-0.248918	0.0103572	NA	NA	NA	0.0713363	0.40167	1
Baseline	Lifestyle	food_diversity_score	Food diversity	md_EAS	77122	NA	NA	-0.0179429	0.00922353	-0.036021	0.000135198	NA	NA	NA	0.0517375	0.332691	1
Baseline	Mental health and sleep	sleep_hours	Sleep duration	md_EAS	77122	NA	NA	-0.00421134	0.00479594	-0.0136114	0.00518869	NA	NA	NA	0.379889	0.815571	1
Baseline	Clinical measurements	bmi	Body mass index	md_EAS	77121	NA	NA	-0.0358564	0.0117828	-0.0589507	-0.012762	NA	NA	NA	0.00234233	0.0403357	1
Baseline	Clinical measurements	standing_height	Standing height	md_EAS	77122	NA	NA	0.00822275	0.0196439	-0.0302794	0.0467249	NA	NA	NA	0.675517	0.898332	1
Baseline	Clinical measurements	sitting_height	Sitting height	md_EAS	77122	NA	NA	-0.00926773	0.0113975	-0.0316068	0.0130713	NA	NA	NA	0.416141	0.830635	1
Baseline	Clinical measurements	sbp	Systolic blood pressure	md_EAS	77122	NA	NA	-0.200021	0.0719779	-0.341098	-0.0589445	NA	NA	NA	0.00545523	0.0769794	1
Baseline	Clinical measurements	dbp	NA	md_EAS	77122	NA	NA	-0.0807463	0.0395361	-0.158237	-0.00325567	NA	NA	NA	0.0411205	0.276679	1
Baseline	Clinical measurements	heart_rate	Heart rate	md_EAS	77122	NA	NA	-0.00511218	0.0422118	-0.0878473	0.077623	NA	NA	NA	0.903606	0.972525	1
Baseline	Clinical measurements	random_glucose	Random glucose	md_EAS	76408	NA	NA	-0.000146717	0.00843106	-0.0166716	0.0163782	NA	NA	NA	0.986116	0.998089	1
Baseline	Socio-demographics	region_is_urban	Urban area	md_EAS	77122	36911	40211	0.0187575	0.0119708	-0.00470525	0.0422201	1.01893	0.995306	1.04312	0.117129	0.487718	1
Baseline	Socio-demographics	high_school	> 9 years education	md_EAS	77122	16852	60270	0.00740063	0.0100869	-0.0123697	0.027171	1.00743	0.987706	1.02754	0.46314	0.848717	1
Baseline	Socio-demographics	employed	Employed	md_EAS	77122	50288	26834	-0.00883434	0.0102014	-0.0288292	0.0111605	0.991205	0.971582	1.01122	0.386495	0.815571	1
Baseline	Socio-demographics	income	Household income >= 20,000	md_EAS	77122	31334	45788	-0.0112398	0.00858181	-0.0280601	0.00558055	0.988823	0.97233	1.0056	0.19029	0.624198	1
Baseline	Socio-demographics	married_now	Married	md_EAS	77122	69754	7368	-0.0125313	0.0128836	-0.0377831	0.0127205	0.987547	0.962922	1.0128	0.330725	0.777539	1
Baseline	Lifestyle	ever_reg_alcohol	Ever regular alcohol drinking	md_EAS	77122	14925	62197	-0.00361953	0.011072	-0.0253207	0.0180816	0.996387	0.974997	1.01825	0.743738	0.919752	1
Baseline	Lifestyle	current_reg_alcohol	Current regular alcohol drinking	md_EAS	77122	11873	65249	0.00366646	0.0116577	-0.0191827	0.0265156	1.00367	0.981	1.02687	0.753134	0.924136	1
Baseline	Lifestyle	problem_drinking	Problem alcohol drinking	md_EAS	77122	1678	75444	-0.00142164	0.0256147	-0.0516264	0.0487831	0.998579	0.949684	1.04999	0.955739	0.990848	1
Baseline	Lifestyle	ever_reg_smoking	Ever regular smoking	md_EAS	77122	24710	52412	-0.0208112	0.0117272	-0.0437965	0.00217413	0.979404	0.957149	1.00218	0.0759626	0.408349	1
Baseline	Lifestyle	current_reg_smoking	Current regular smoking	md_EAS	77122	19940	57182	-0.0182934	0.0110051	-0.0398635	0.00327661	0.981873	0.960921	1.00328	0.0964596	0.447502	1
Baseline	Physical health	self_rated_poor_heath	Poor self-rated health	md_EAS	77122	8020	69102	0.0216034	0.0120205	-0.00195682	0.0451636	1.02184	0.998045	1.0462	0.0723023	0.40167	1
Baseline	Physical health	comparative_poor_health	Worse comparative health	md_EAS	77122	12476	64646	0.0326044	0.0099262	0.013149	0.0520598	1.03314	1.01324	1.05344	0.00102099	0.0220891	1
Baseline	Mental health and sleep	life_unsatisfied	Unsatisfied with life	md_EAS	77122	3326	73796	0.0104477	0.0180058	-0.0248437	0.0457391	1.0105	0.975462	1.0468	0.561754	0.864107	1
Baseline	Mental health and sleep	stressful_life_events	Stressful life events	md_EAS	77122	6798	70324	0.0124801	0.0128054	-0.0126185	0.0375787	1.01256	0.987461	1.03829	0.329761	0.777539	1
Baseline	Mental health and sleep	snoring	Snoring	md_EAS	77122	17452	59670	-0.0123028	0.00886588	-0.0296799	0.0050743	0.987773	0.970756	1.00509	0.165241	0.582933	1
Baseline	Mental health and sleep	sleep_problems	Sleep problems	md_EAS	77122	13063	64059	0.0089486	0.00978287	-0.0102258	0.028123	1.00899	0.989826	1.02852	0.360338	0.803255	1
Baseline	Physical health	asthma_diag	Asthma	md_EAS	77387	733	76654	-0.0929748	0.0374211	-0.16632	-0.0196294	0.911216	0.846775	0.980562	0.0129713	0.13728	1
Baseline	Physical health	emph_bronc_diag	Emphysema/bronchitis	md_EAS	78853	3834	75019	0.0228431	0.0171026	-0.010678	0.0563641	1.02311	0.989379	1.05798	0.181664	0.611159	1
Baseline	Physical health	has_copd	Chronic obstructive pulmonary disease	md_EAS	80960	9685	71275	0.0256068	0.01168	0.00271399	0.0484995	1.02594	1.00272	1.04969	0.0283533	0.219901	1
Baseline	Physical health	tb_diag	Tuberculosis	md_EAS	77648	1704	75944	-0.0027827	0.0249392	-0.0516636	0.0460982	0.997221	0.949648	1.04718	0.911157	0.976514	1
Baseline	Physical health	kidney_dis_diag	Kidney disease	md_EAS	77490	1508	75982	0.0308434	0.0263796	-0.0208607	0.0825474	1.03132	0.979355	1.08605	0.242318	0.706954	1
Baseline	Physical health	cirrhosis_hep_diag	Cirrhosis/chronic hepatitis	md_EAS	77394	1248	76146	-0.0642841	0.0287725	-0.120678	-0.00789005	0.937739	0.886319	0.992141	0.0254685	0.206493	1
Baseline	Physical health	gall_diag	Gallstone/gallbladder disease	md_EAS	78564	6204	72360	0.0351204	0.013521	0.00861934	0.0616215	1.03574	1.00866	1.06356	0.00939105	0.119266	1
Baseline	Physical health	has_diabetes	Diabetes	md_EAS	79087	6766	72321	-0.0152695	0.0130963	-0.0409382	0.0103992	0.984846	0.959888	1.01045	0.243638	0.707144	1
Baseline	Physical health	cancer_diag	Cancer	md_EAS	77163	421	76742	-0.0719889	0.0492634	-0.168545	0.0245674	0.930541	0.844893	1.02487	0.143931	0.540619	1
Baseline	Physical health	fracture_diag	Fracture	md_EAS	78626	6617	72009	0.00167627	0.0131512	-0.0241001	0.0274527	1.00168	0.976188	1.02783	0.898575	0.972525	1
Baseline	Physical health	head_injury_diag	Head injury	md_EAS	77372	1115	76257	0.0350467	0.0304077	-0.0245524	0.0946458	1.03567	0.975747	1.09927	0.249091	0.708024	1
Baseline	Physical health	peptic_ulcer_diag	Peptic ulcer	md_EAS	78063	4012	74051	0.0134019	0.01649	-0.0189185	0.0457224	1.01349	0.981259	1.04678	0.416373	0.830635	1
Baseline	Physical health	rheum_arthritis_diag	Rheumatoid arthritis	md_EAS	77652	2301	75351	-0.0269729	0.021372	-0.068862	0.0149162	0.973388	0.933455	1.01503	0.206924	0.652904	1
Baseline	Physical health	rheum_heart_dis_diag	Rheumatoid heart disease	md_EAS	77217	242	76975	0.0649338	0.0646059	-0.0616938	0.191561	1.06709	0.940171	1.21114	0.314861	0.767143	1
Baseline	Physical health	stroke_or_tia_diag	Stroke/transient ischemic attack	md_EAS	77282	1400	75882	-0.0253098	0.0276851	-0.0795726	0.0289529	0.975008	0.923511	1.02938	0.36061	0.803255	1
Baseline	Physical health	chd_diag	Chronic heart disease	md_EAS	77447	3084	74363	-0.00187741	0.0193508	-0.039805	0.0360502	0.998124	0.960977	1.03671	0.922711	0.984818	1
Baseline	Mental health and sleep	depression	Major depression	md_EAS	77298	744	76554	0.10881	0.0370183	0.0362545	0.181366	1.11495	1.03692	1.19885	0.00328884	0.0538946	1
Baseline	Mental health and sleep	dep_smp	Depressive symptoms	md_EAS	77952	3399	74553	0.0683088	0.0176831	0.03365	0.102968	1.0707	1.03422	1.10846	0.000112026	0.00392476	0.113818
Baseline	Mental health and sleep	anxiety	Generalised anxiety disorder	md_EAS	77185	292	76893	0.109421	0.0590283	-0.00627479	0.225116	1.11563	0.993745	1.25247	0.0637823	0.372123	1
Baseline	Mental health and sleep	continuous_anxiety	Continuous anxiety	md_EAS	77264	682	76582	0.0570054	0.0387376	-0.0189203	0.132931	1.05866	0.981258	1.14217	0.141135	0.537051	1
Baseline	Mental health and sleep	continuous_pain	Continuous pain	md_EAS	77488	1259	76229	-0.014946	0.028701	-0.0712	0.041308	0.985165	0.931276	1.04217	0.602542	0.873299	1
Baseline	Mental health and sleep	panic_attacks	Panic attacks	md_EAS	77529	1613	75916	0.0597801	0.0255787	0.00964588	0.109914	1.0616	1.00969	1.11618	0.0194337	0.177879	1
Baseline	Mental health and sleep	phobic	Phobia symptoms	md_EAS	77284	799	76485	0.0548671	0.0360673	-0.0158248	0.125559	1.0564	0.9843	1.13378	0.128199	0.510785	1
Baseline	Mental health and sleep	neurasthenia_diag	Neurasthenia	md_EAS	77343	1168	76175	0.0775324	0.0297613	0.0192002	0.135865	1.08062	1.01939	1.14553	0.00918372	0.11811	1
Baseline	Mental health and sleep	psych_disorder_diag	Psychiatric disorder	md_EAS	77208	351	76857	0.0600979	0.0538615	-0.0454707	0.165667	1.06194	0.955548	1.18018	0.264514	0.712855	1
Baseline	Reproductive history	first_period_age	Age at menarche	md_EAS	45796	NA	NA	0.00734363	0.00864868	-0.00960778	0.024295	NA	NA	NA	0.395828	0.820233	1
Baseline	Reproductive history	menopause_age	Age at menopause	md_EAS	24741	NA	NA	0.0113527	0.0263705	-0.0403334	0.0630388	NA	NA	NA	0.666829	0.896713	1
Baseline	Reproductive history	preg_count	Number of pregnancies	md_EAS	45796	NA	NA	0.0127896	0.00669963	-0.000341676	0.0259209	NA	NA	NA	0.0562682	0.350727	1
Baseline	Reproductive history	live_birth_count	Number of live births	md_EAS	45378	NA	NA	0.00100079	0.00401763	-0.00687376	0.00887535	NA	NA	NA	0.803285	0.948292	1
Baseline	Reproductive history	live_birth_age01	Age at first live birth	md_EAS	45189	NA	NA	0.00580206	0.0132519	-0.0201716	0.0317757	NA	NA	NA	0.661511	0.896713	1
Baseline	Reproductive history	still_birth_count	Number of still births	md_EAS	45378	NA	NA	0.0015259	0.00153734	-0.0014873	0.00453909	NA	NA	NA	0.320933	0.773802	1
Baseline	Reproductive history	post_menopause	Post menopause	md_EAS	45796	24741	21055	0.00424535	0.0184464	-0.0319097	0.0404004	1.00425	0.968594	1.04123	0.81798	0.948366	1
Baseline	Reproductive history	had_hysterectomy	Had hysterectomy	md_EAS	46238	2333	43905	-0.00967112	0.0215551	-0.0519191	0.0325769	0.990375	0.949406	1.03311	0.65367	0.896713	1
Baseline	Reproductive history	had_breast_lump_removed	Had breast lump removed	md_EAS	45893	532	45361	0.0341884	0.043874	-0.0518046	0.120181	1.03478	0.949514	1.1277	0.435838	0.843451	1
Baseline	Reproductive history	had_ovary_removed	Had ovary removed	md_EAS	45935	865	45070	-0.0440069	0.034617	-0.111856	0.0238424	0.956947	0.894173	1.02413	0.203639	0.64454	1
Follow-up	Infectious diseases	10	Tuberculosis	md_EAS	77316	780	76536	-0.0176657	0.0363355	-0.0888832	0.0535519	0.982489	0.914952	1.05501	0.626838	0.885116	1
Follow-up	Infectious diseases	38	Septicemia	md_EAS	76652	116	76536	-0.0573061	0.093774	-0.241103	0.126491	0.944305	0.785761	1.13484	0.541128	0.864107	1
Follow-up	Infectious diseases	53	Herpes zoster	md_EAS	76763	659	76104	-0.00910032	0.0394528	-0.0864278	0.0682272	0.990941	0.917202	1.07061	0.817576	0.948366	1
Follow-up	Infectious diseases	70	Viral hepatitis	md_EAS	76662	558	76104	0.017419	0.0426107	-0.066098	0.100936	1.01757	0.936039	1.10621	0.682691	0.898875	1
Follow-up	Infectious diseases	79	Viral infection	md_EAS	76234	130	76104	0.0135732	0.0885873	-0.160058	0.187204	1.01367	0.852094	1.20587	0.878226	0.965668	1
Follow-up	Infectious diseases	136	Other infectious and parasitic diseases	md_EAS	77172	237	76935	0.137115	0.0657766	0.0081933	0.266038	1.14696	1.00823	1.30478	0.037109	0.263656	1
Follow-up	Neoplasms	149	Cancer of larynx, pharynx, nasal cavities	md_EAS	77169	197	76972	0.137683	0.0722419	-0.00391061	0.279278	1.14761	0.996097	1.32217	0.0566673	0.351061	1
Follow-up	Neoplasms	150	Cancer of esophagus	md_EAS	74767	552	74215	0.00362791	0.0436967	-0.0820177	0.0892735	1.00363	0.921256	1.09338	0.933832	0.988305	1
Follow-up	Neoplasms	151	Cancer of stomach	md_EAS	75052	837	74215	-0.0389262	0.035215	-0.107948	0.0300953	0.961822	0.897675	1.03055	0.268992	0.715705	1
Follow-up	Neoplasms	153	Colorectal cancer	md_EAS	75032	859	74173	-0.0266157	0.0346636	-0.0945562	0.0413249	0.973735	0.909777	1.04219	0.442589	0.846838	1
Follow-up	Neoplasms	155	Cancer of liver and intrahepatic bile duct	md_EAS	74938	723	74215	-0.0166296	0.0376966	-0.090515	0.0572559	0.983508	0.913461	1.05893	0.65911	0.896713	1
Follow-up	Neoplasms	157	Pancreatic cancer	md_EAS	74415	200	74215	0.10505	0.0711964	-0.0344946	0.244595	1.11077	0.966094	1.2771	0.140078	0.537051	1
Follow-up	Neoplasms	158	Neoplasm of unspecified nature of digestive system	md_EAS	74449	234	74215	-0.022914	0.065719	-0.151723	0.105895	0.977347	0.859226	1.11171	0.72734	0.911193	1
Follow-up	Neoplasms	159	Malignant neoplasm of other and ill-defined sites within the digestive organs and peritoneum	md_EAS	74459	244	74215	0.161414	0.0645199	0.0349552	0.287873	1.17517	1.03557	1.33359	0.0123573	0.135	1
Follow-up	Neoplasms	165	Cancer within the respiratory system	md_EAS	77624	1729	75895	-0.0382147	0.0247616	-0.0867475	0.0103181	0.962506	0.916909	1.01037	0.122757	0.496899	1
Follow-up	Neoplasms	170	Cancer of bone and connective tissue	md_EAS	77147	110	77037	-0.0573657	0.0959305	-0.245389	0.130658	0.944249	0.7824	1.13958	0.549845	0.864107	1
Follow-up	Neoplasms	174	Breast cancer	md_EAS	76588	601	75987	0.00244746	0.0413265	-0.0785525	0.0834474	1.00245	0.924454	1.08703	0.952775	0.990808	1
Follow-up	Neoplasms	189	Cancer of urinary organs (incl. kidney and bladder)	md_EAS	77208	326	76882	-0.0869887	0.0560107	-0.19677	0.0227922	0.916687	0.82138	1.02305	0.120406	0.495272	1
Follow-up	Neoplasms	191	Manlignant and unknown neoplasms of brain and nervous system	md_EAS	76962	188	76774	-0.0902789	0.0733041	-0.233955	0.0533971	0.913676	0.791398	1.05485	0.218111	0.673509	1
Follow-up	Neoplasms	193	Thyroid cancer	md_EAS	77020	146	76874	-0.0502949	0.0830877	-0.213147	0.112557	0.950949	0.808037	1.11914	0.544965	0.864107	1
Follow-up	Neoplasms	195	Cancer, suspected or other	md_EAS	76432	252	76180	0.00905084	0.0637207	-0.115842	0.133943	1.00909	0.890616	1.14333	0.887049	0.968831	1
Follow-up	Neoplasms	198	Secondary malignant neoplasm	md_EAS	76522	342	76180	0.00416189	0.0545683	-0.102792	0.111116	1.00417	0.902315	1.11752	0.939205	0.990463	1
Follow-up	Neoplasms	199	Neoplasm of uncertain behavior	md_EAS	76862	682	76180	-0.0165413	0.0386805	-0.0923551	0.0592725	0.983595	0.911781	1.06106	0.668914	0.896713	1
Follow-up	Neoplasms	202	Cancer of other lymphoid, histiocytic tissue	md_EAS	77016	210	76806	-0.0011689	0.0695876	-0.137561	0.135223	0.998832	0.871481	1.14479	0.986598	0.998089	1
Follow-up	Neoplasms	204	Leukemia	md_EAS	77046	240	76806	-0.0986941	0.0650746	-0.22624	0.028852	0.90602	0.797526	1.02927	0.12936	0.513397	1
Follow-up	Neoplasms	208	Benign neoplasm of colon	md_EAS	76586	605	75981	0.0536187	0.0411895	-0.0271127	0.13435	1.05508	0.973252	1.14379	0.192999	0.626477	1
Follow-up	Neoplasms	211	Benign neoplasm of other parts of digestive system	md_EAS	74701	350	74351	0.0390282	0.0541346	-0.0670755	0.145132	1.0398	0.935125	1.15619	0.470941	0.848717	1
Follow-up	Neoplasms	214	Lipoma	md_EAS	77174	256	76918	0.0320541	0.062877	-0.0911847	0.155293	1.03257	0.912849	1.168	0.610197	0.875375	1
Follow-up	Neoplasms	224	Benign neoplasm of eye	md_EAS	76958	184	76774	0.0817865	0.0745189	-0.0642705	0.227844	1.08522	0.937751	1.25589	0.272411	0.715705	1
Follow-up	Neoplasms	225	Benign neoplasm of brain and other parts of nervous system	md_EAS	76890	116	76774	0.069183	0.0936298	-0.114331	0.252697	1.07163	0.891962	1.28749	0.459968	0.848717	1
Follow-up	Neoplasms	226	Benign neoplasm of thyroid glands	md_EAS	77014	140	76874	-0.131842	0.0852747	-0.298981	0.0352963	0.876479	0.741574	1.03593	0.122084	0.496899	1
Follow-up	Neoplasms	228	Hemangioma and lymphangioma, any site	md_EAS	77153	124	77029	-0.036811	0.0901416	-0.213489	0.139867	0.963858	0.807761	1.15012	0.683003	0.898875	1
Follow-up	Neoplasms	229	Benign neoplasm of unspecified sites	md_EAS	77146	111	77035	0.0668751	0.095023	-0.11937	0.25312	1.06916	0.887479	1.28804	0.481571	0.848717	1
Follow-up	Endocrine/metabolic	240	Simple and unspecified goiter	md_EAS	76980	337	76643	-0.0567995	0.0549688	-0.164538	0.0509394	0.944783	0.848285	1.05226	0.301462	0.758448	1
Follow-up	Endocrine/metabolic	241	Nontoxic nodular goiter	md_EAS	76751	108	76643	-0.249259	0.0970832	-0.439542	-0.0589755	0.779378	0.644332	0.94273	0.0102443	0.125179	1
Follow-up	Endocrine/metabolic	242	Thyrotoxicosis with or without goiter	md_EAS	76801	158	76643	-0.053844	0.0802592	-0.211152	0.103464	0.94758	0.809651	1.10901	0.502299	0.855431	1
Follow-up	Endocrine/metabolic	250	Diabetes mellitus	md_EAS	79090	7481	71609	0.00849849	0.012401	-0.0158075	0.0328045	1.00853	0.984317	1.03335	0.493151	0.855431	1
Follow-up	Endocrine/metabolic	251	Other disorders of pancreatic internal secretion	md_EAS	77156	102	77054	0.0300205	0.0998603	-0.165706	0.225747	1.03048	0.847296	1.25326	0.763701	0.924261	1
Follow-up	Endocrine/metabolic	260	Protein-calorie malnutrition	md_EAS	77165	148	77017	0.0171558	0.0829988	-0.145522	0.179833	1.0173	0.864571	1.19702	0.836245	0.950469	1
Follow-up	Endocrine/metabolic	272	Disorders of lipoid metabolism	md_EAS	77371	727	76644	-0.0266891	0.0378169	-0.10081	0.0474321	0.973664	0.904105	1.04857	0.480347	0.848717	1
Follow-up	Endocrine/metabolic	274	Gout and other crystal arthropathies	md_EAS	77239	304	76935	0.00671221	0.0583656	-0.107684	0.121109	1.00673	0.897911	1.12875	0.908443	0.974634	1
Follow-up	Endocrine/metabolic	276	Disorders of fluid, electrolyte, and acid-base balance	md_EAS	77395	664	76731	0.00596078	0.0402405	-0.0729105	0.0848321	1.00598	0.929684	1.08853	0.882241	0.966944	1
Follow-up	Endocrine/metabolic	277	Other disorders of metabolism	md_EAS	77167	116	77051	0.053901	0.0934902	-0.12934	0.237142	1.05538	0.878675	1.26762	0.564249	0.864107	1
Follow-up	Hematopoietic	280	Iron deficiency anemias	md_EAS	76851	136	76715	0.088493	0.0859515	-0.0799719	0.256958	1.09253	0.923142	1.29299	0.303212	0.758778	1
Follow-up	Hematopoietic	285	Other anemias	md_EAS	77180	465	76715	-0.0533079	0.0469385	-0.145307	0.0386916	0.948088	0.864756	1.03945	0.256084	0.708024	1
Follow-up	Hematopoietic	287	Purpura and other hemorrhagic conditions	md_EAS	77172	199	76973	-0.153161	0.0711502	-0.292616	-0.013707	0.857991	0.746309	0.986387	0.0313463	0.237671	1
Follow-up	Hematopoietic	289	Other diseases of blood and blood-forming organs	md_EAS	77146	103	77043	-0.0713563	0.0991676	-0.265725	0.123012	0.93113	0.76665	1.1309	0.4718	0.848717	1
Follow-up	Mental disorders	290	Delirium dementia and amnestic and other cognitive disorders	md_EAS	77228	286	76942	0.068117	0.0601577	-0.0497922	0.186026	1.07049	0.951427	1.20445	0.257506	0.708024	1
Follow-up	Mental disorders	293	Symptoms involving head and neck	md_EAS	77167	164	77003	0.034711	0.0786616	-0.119466	0.188888	1.03532	0.887394	1.20791	0.659018	0.896713	1
Follow-up	Mental disorders	295	Schizophrenia and other psychotic disorders	md_EAS	76682	171	76511	0.0127477	0.0771365	-0.13844	0.163935	1.01283	0.870716	1.17814	0.868738	0.959389	1
Follow-up	Mental disorders	300	Anxiety disorders	md_EAS	77002	491	76511	0.0516253	0.0455817	-0.0377149	0.140966	1.05298	0.962987	1.15138	0.257388	0.708024	1
Follow-up	Mental disorders	303	Psychogenic and somatoform disorders	md_EAS	76679	168	76511	0.00335654	0.0773942	-0.148336	0.155049	1.00336	0.862141	1.16772	0.965407	0.995325	1
Follow-up	Neurological	331	Other cerebral degenerations	md_EAS	76833	320	76513	0.0242516	0.05647	-0.0864296	0.134933	1.02455	0.9172	1.14446	0.667589	0.896713	1
Follow-up	Neurological	332	Parkinson's disease	md_EAS	76746	233	76513	0.148443	0.0659961	0.0190903	0.277795	1.16003	1.01927	1.32022	0.0244957	0.203997	1
Follow-up	Neurological	339	Other headache syndromes	md_EAS	77373	860	76513	-0.0243335	0.0348894	-0.0927168	0.0440498	0.97596	0.911452	1.04503	0.485524	0.848717	1
Follow-up	Neurological	345	Epilepsy, recurrent seizures, convulsions	md_EAS	76769	256	76513	-0.0472036	0.0629875	-0.170659	0.076252	0.953893	0.843109	1.07923	0.453609	0.848717	1
Follow-up	Neurological	348	Other conditions of brain	md_EAS	76727	214	76513	-0.0780674	0.0689083	-0.213128	0.056993	0.924902	0.808053	1.05865	0.257249	0.708024	1
Follow-up	Neurological	352	Disorders of other cranial nerves	md_EAS	77225	428	76797	-0.0116239	0.0486787	-0.107034	0.0837864	0.988443	0.898495	1.0874	0.811269	0.948292	1
Follow-up	Neurological	357	Inflammatory and toxic neuropathy	md_EAS	77151	134	77017	0.0532425	0.0868914	-0.117065	0.22355	1.05469	0.889528	1.25051	0.540044	0.864107	1
Follow-up	Sense organs	361	Retinal detachments and defects	md_EAS	76628	167	76461	-0.0210699	0.0781486	-0.174241	0.132101	0.979151	0.840094	1.14122	0.787458	0.939752	1
Follow-up	Sense organs	362	Other retinal disorders	md_EAS	76792	331	76461	-0.0854068	0.0554561	-0.194101	0.0232873	0.918139	0.823575	1.02356	0.123541	0.498087	1
Follow-up	Sense organs	365	Glaucoma	md_EAS	76859	398	76461	-0.0844851	0.0506022	-0.183665	0.0146953	0.918985	0.832214	1.0148	0.0950001	0.446567	1
Follow-up	Sense organs	366	Cataract	md_EAS	78255	4148	74107	0.00951557	0.016587	-0.022995	0.0420261	1.00956	0.977267	1.04292	0.566187	0.864107	1
Follow-up	Sense organs	369	Infection of the eye	md_EAS	76564	106	76458	-0.0800717	0.0979568	-0.272067	0.111924	0.92305	0.761803	1.11843	0.413689	0.830635	1
Follow-up	Sense organs	370	Keratitis	md_EAS	76618	160	76458	0.0896692	0.0799174	-0.0669688	0.246307	1.09381	0.935224	1.27929	0.261852	0.708548	1
Follow-up	Sense organs	372	Disorders of conjunctiva	md_EAS	76981	523	76458	0.0108279	0.0444025	-0.0762011	0.0978568	1.01089	0.92663	1.1028	0.807341	0.948292	1
Follow-up	Sense organs	374	Other disorders of eyelids	md_EAS	76570	112	76458	0.105016	0.0948665	-0.0809225	0.290954	1.11073	0.922265	1.3377	0.2683	0.715705	1
Follow-up	Sense organs	379	Other disorders of eye	md_EAS	77168	176	76992	0.0947199	0.0759798	-0.0542005	0.24364	1.09935	0.947242	1.27589	0.212527	0.668507	1
Follow-up	Sense organs	381	Otitis media and eustachian tube disorders	md_EAS	77152	164	76988	-0.0817951	0.0786848	-0.236017	0.0724272	0.921461	0.789767	1.07511	0.298559	0.756449	1
Follow-up	Sense organs	386	Vertiginous syndromes and other disorders of vestibular system	md_EAS	77663	1881	75782	0.0209957	0.0236033	-0.0252667	0.0672581	1.02122	0.97505	1.06957	0.373721	0.815571	1
Follow-up	Sense organs	389	Hearing loss	md_EAS	77192	365	76827	0.00725409	0.0528787	-0.0963882	0.110896	1.00728	0.908111	1.11728	0.890886	0.971113	1
Follow-up	Circulatory system	394	Rheumatic disease of the heart valves	md_EAS	77254	329	76925	0.0321231	0.0555552	-0.0767651	0.141011	1.03264	0.926107	1.15144	0.563116	0.864107	1
Follow-up	Circulatory system	401	Hypertension	md_EAS	80271	5084	75187	-0.0123966	0.0158302	-0.0434238	0.0186307	0.98768	0.957506	1.01881	0.433571	0.843451	1
Follow-up	Circulatory system	411	Ischemic heart disease	md_EAS	82833	15506	67327	0.00951216	0.00977825	-0.00965321	0.0286775	1.00956	0.990393	1.02909	0.330659	0.777539	1
Follow-up	Circulatory system	414	Other forms of chronic heart disease	md_EAS	68381	1054	67327	-0.0528342	0.0314267	-0.114431	0.00876211	0.948537	0.891874	1.0088	0.0927262	0.444386	1
Follow-up	Circulatory system	415	Pulmonary heart disease	md_EAS	78687	2461	76226	0.0151136	0.0221892	-0.0283772	0.0586045	1.01523	0.972022	1.06036	0.495792	0.855431	1
Follow-up	Circulatory system	418	Nonspecific chest pain	md_EAS	77180	242	76938	0.0612507	0.064934	-0.0660199	0.188521	1.06317	0.936112	1.20746	0.345539	0.791303	1
Follow-up	Circulatory system	420	Carditis	md_EAS	77084	277	76807	0.0520441	0.0604981	-0.0665322	0.17062	1.05342	0.935633	1.18604	0.389646	0.815571	1
Follow-up	Circulatory system	425	Cardiomyopathy	md_EAS	77039	232	76807	0.0666209	0.0660478	-0.0628328	0.196075	1.06889	0.939101	1.21662	0.31313	0.767143	1
Follow-up	Circulatory system	426	Cardiac conduction disorders	md_EAS	75802	114	75688	0.0303567	0.0942413	-0.154356	0.21507	1.03082	0.856967	1.23995	0.747364	0.919752	1
Follow-up	Circulatory system	427	Cardiac dysrhythmias	md_EAS	77674	1986	75688	0.0356563	0.0230889	-0.00959802	0.0809106	1.0363	0.990448	1.08427	0.122515	0.496899	1
Follow-up	Circulatory system	428	Congestive heart failure; nonhypertensive	md_EAS	77910	1685	76225	-0.0207366	0.0252897	-0.0703043	0.0288311	0.979477	0.93211	1.02925	0.412237	0.830635	1
Follow-up	Circulatory system	430	Intracranial hemorrhage	md_EAS	69030	7295	61735	-0.0031471	0.0133193	-0.0292529	0.0229587	0.996858	0.971171	1.02322	0.813215	0.948292	1
Follow-up	Circulatory system	433	Cerebrovascular disease	md_EAS	84052	22317	61735	0.0117536	0.0086011	-0.0051045	0.0286118	1.01182	0.994909	1.02903	0.171773	0.599729	1
Follow-up	Circulatory system	440	Atherosclerosis	md_EAS	77253	714	76539	-0.079848	0.0380145	-0.154356	-0.0053396	0.923257	0.856966	0.994675	0.0356882	0.258994	1
Follow-up	Circulatory system	442	Other aneurysm	md_EAS	76720	181	76539	-0.123362	0.0749437	-0.270252	0.0235279	0.883944	0.763187	1.02381	0.0997514	0.457849	1
Follow-up	Circulatory system	443	Peripheral vascular disease	md_EAS	76695	156	76539	0.0620048	0.0804048	-0.0955887	0.219598	1.06397	0.908838	1.24558	0.440613	0.844648	1
Follow-up	Circulatory system	451	Phlebitis and thrombophlebitis	md_EAS	76634	188	76446	0.0478018	0.0736008	-0.0964558	0.192059	1.04896	0.90805	1.21174	0.516032	0.85908	1
Follow-up	Circulatory system	454	Varicose veins	md_EAS	77119	673	76446	0.0175389	0.0390902	-0.059078	0.0941557	1.01769	0.942633	1.09873	0.653665	0.896713	1
Follow-up	Respiratory	465	Acute upper respiratory infections of multiple or unspecified sites	md_EAS	77655	1554	76101	0.0161896	0.0258952	-0.034565	0.0669442	1.01632	0.966026	1.06924	0.531841	0.864107	1
Follow-up	Respiratory	470	Septal deviations/turbinate hypertrophy	md_EAS	76236	111	76125	0.0660414	0.0950608	-0.120278	0.252361	1.06827	0.886674	1.28706	0.487225	0.849093	1
Follow-up	Respiratory	471	Nasal polyps	md_EAS	76258	133	76125	0.0494055	0.0873366	-0.121774	0.220585	1.05065	0.885348	1.24681	0.571604	0.864107	1
Follow-up	Respiratory	472	Chronic pharyngitis and nasopharyngitis	md_EAS	76246	121	76125	0.137874	0.0915716	-0.0416062	0.317354	1.14783	0.959247	1.37349	0.132159	0.51843	1
Follow-up	Respiratory	473	Diseases of the larynx and vocal cords	md_EAS	76319	194	76125	-0.0215583	0.0723076	-0.163281	0.120165	0.978672	0.849352	1.12768	0.765591	0.924261	1
Follow-up	Respiratory	474	Acute and chronic tonsillitis	md_EAS	76377	252	76125	-0.01374	0.0634613	-0.138124	0.110644	0.986354	0.870991	1.117	0.828591	0.949929	1
Follow-up	Respiratory	475	Chronic sinusitis	md_EAS	76383	258	76125	0.0340185	0.0626375	-0.088751	0.156788	1.0346	0.915073	1.16975	0.58706	0.868661	1
Follow-up	Respiratory	477	Epistaxis or throat hemorrhage	md_EAS	76295	170	76125	-0.0283174	0.0773447	-0.179913	0.123278	0.97208	0.835343	1.1312	0.714276	0.906134	1
Follow-up	Respiratory	479	Other upper respiratory disease	md_EAS	76227	102	76125	0.0508347	0.0997416	-0.144659	0.246328	1.05215	0.865317	1.27932	0.610287	0.875375	1
Follow-up	Respiratory	480	Pneumonia	md_EAS	78936	8336	70600	0.017223	0.0121146	-0.00652167	0.0409677	1.01737	0.9935	1.04182	0.155122	0.55779	1
Follow-up	Respiratory	483	Acute bronchitis and bronchiolitis	md_EAS	72489	1889	70600	0.00938708	0.0239442	-0.0375436	0.0563177	1.00943	0.963152	1.05793	0.695029	0.899765	1
Follow-up	Respiratory	495	Asthma	md_EAS	73510	963	72547	0.00346396	0.0327991	-0.0608223	0.0677502	1.00347	0.94099	1.0701	0.915891	0.979521	1
Follow-up	Respiratory	496	Chronic airway obstruction	md_EAS	80740	8193	72547	0.00790195	0.0129954	-0.017569	0.0333729	1.00793	0.982584	1.03394	0.54315	0.864107	1
Follow-up	Respiratory	497	Bronchitis	md_EAS	74021	1474	72547	0.0259471	0.0266977	-0.0263804	0.0782745	1.02629	0.973965	1.08142	0.331108	0.777539	1
Follow-up	Respiratory	503	Pulmonary congestion and hypostasis	md_EAS	76411	107	76304	0.0112849	0.0972574	-0.17934	0.201909	1.01135	0.835822	1.22374	0.907628	0.974634	1
Follow-up	Respiratory	504	Other alveolar and parietoalveolar pneumonopathy	md_EAS	76439	135	76304	-0.0181274	0.0862202	-0.187119	0.150864	0.982036	0.829345	1.16284	0.833476	0.949929	1
Follow-up	Respiratory	506	Empyema and pneumothorax	md_EAS	76542	238	76304	0.0970163	0.0651998	-0.0307754	0.224808	1.10188	0.969693	1.25208	0.136755	0.531601	1
Follow-up	Respiratory	507	Pleurisy; pleural effusion	md_EAS	76596	292	76304	0.0490123	0.0589193	-0.0664695	0.164494	1.05023	0.935691	1.1788	0.405491	0.825945	1
Follow-up	Respiratory	509	Respiratory failure, insufficiency, arrest	md_EAS	77026	722	76304	0.0247189	0.0380594	-0.0498776	0.0993154	1.02503	0.951346	1.10441	0.516027	0.85908	1
Follow-up	Respiratory	510	Other diseases of lung	md_EAS	77296	502	76794	-0.0537334	0.0452721	-0.142467	0.0349998	0.947685	0.867216	1.03562	0.235267	0.693392	1
Follow-up	Respiratory	512	Other symptoms of respiratory system	md_EAS	77169	163	77006	-0.0906771	0.0795103	-0.246517	0.065163	0.913313	0.781518	1.06733	0.254101	0.708024	1
Follow-up	Respiratory	514	Abnormal findings examination of lungs	md_EAS	77152	134	77018	-0.000951171	0.0872095	-0.171882	0.169979	0.999049	0.842079	1.18528	0.991298	0.998175	1
Follow-up	Respiratory	516	Abnormal sputum	md_EAS	77160	110	77050	-0.0885766	0.0960869	-0.276907	0.0997538	0.915233	0.758125	1.1049	0.356613	0.803255	1
Follow-up	Digestive	530	Diseases of esophagus	md_EAS	77217	327	76890	-0.0493993	0.0557836	-0.158735	0.0599365	0.951801	0.853222	1.06177	0.375859	0.815571	1
Follow-up	Digestive	531	Peptic ulcer (excl. esophageal)	md_EAS	77411	989	76422	0.0158582	0.0322498	-0.0473513	0.0790678	1.01598	0.953752	1.08228	0.62291	0.884576	1
Follow-up	Digestive	535	Gastritis and duodenitis	md_EAS	78283	3946	74337	0.037736	0.0167551	0.00489595	0.0705761	1.03846	1.00491	1.07313	0.0243093	0.203997	1
Follow-up	Digestive	540	Appendiceal conditions	md_EAS	77202	428	76774	-0.0432753	0.0487193	-0.138765	0.0522146	0.957648	0.870432	1.0536	0.374402	0.815571	1
Follow-up	Digestive	550	Abdominal hernia	md_EAS	77393	1067	76326	0.0546937	0.0314258	-0.00690094	0.116288	1.05622	0.993123	1.12332	0.0817878	0.428235	1
Follow-up	Digestive	558	Noninfectious gastroenteritis	md_EAS	76692	285	76407	0.0483713	0.0596402	-0.0685234	0.165266	1.04956	0.933772	1.17971	0.417336	0.830635	1
Follow-up	Digestive	560	Intestinal obstruction without mention of hernia	md_EAS	77141	734	76407	-0.0151564	0.0373294	-0.0883221	0.0580093	0.984958	0.915466	1.05972	0.68473	0.899183	1
Follow-up	Digestive	565	Anal and rectal conditions	md_EAS	76967	659	76308	0.0255579	0.0392987	-0.0514676	0.102583	1.02589	0.949834	1.10803	0.515467	0.85908	1
Follow-up	Digestive	567	Peritonitis and retroperitoneal infections	md_EAS	76482	174	76308	0.0720182	0.0763284	-0.0775855	0.221622	1.07467	0.925348	1.2481	0.34541	0.791303	1
Follow-up	Digestive	569	Other disorders of intestine	md_EAS	76547	239	76308	0.0805786	0.0653486	-0.0475046	0.208662	1.08391	0.953606	1.23203	0.217554	0.673509	1
Follow-up	Digestive	571	Chronic liver disease and cirrhosis	md_EAS	77013	860	76153	-0.0750426	0.0344323	-0.14253	-0.00755543	0.927704	0.867162	0.992473	0.0292998	0.223824	1
Follow-up	Digestive	573	Other disorders of liver	md_EAS	76676	523	76153	0.00220587	0.0442784	-0.0845797	0.0889914	1.00221	0.918898	1.09307	0.960267	0.994436	1
Follow-up	Digestive	574	Cholelithiasis and cholecystitis	md_EAS	77778	3651	74127	0.00626925	0.0172587	-0.0275577	0.0400962	1.00629	0.972819	1.04091	0.716416	0.906449	1
Follow-up	Digestive	575	Other biliary tract disease	md_EAS	74681	554	74127	0.00959266	0.042879	-0.0744501	0.0936354	1.00964	0.928254	1.09816	0.822979	0.948366	1
Follow-up	Digestive	578	Gastrointestinal hemorrhage	md_EAS	77338	986	76352	-0.0242046	0.0324162	-0.0877403	0.0393311	0.976086	0.915999	1.04011	0.455255	0.848717	1
Follow-up	Digestive	579	Other symptoms involving abdomen and pelvis	md_EAS	76480	128	76352	-0.118842	0.0888652	-0.293018	0.0553335	0.887948	0.746009	1.05689	0.181114	0.611159	1
Follow-up	Genitourinary	580	Nephritis; nephrosis; renal sclerosis	md_EAS	76297	414	75883	0.00277043	0.0495608	-0.0943687	0.0999096	1.00277	0.909947	1.10507	0.955422	0.990848	1
Follow-up	Genitourinary	585	Renal failure	md_EAS	76827	944	75883	0.000700057	0.0330937	-0.0641636	0.0655637	1.0007	0.937852	1.06776	0.983123	0.998089	1
Follow-up	Genitourinary	586	Other disorders of the kidney and ureters	md_EAS	76189	306	75883	0.119232	0.0576536	0.00623059	0.232233	1.12663	1.00625	1.26141	0.0386335	0.267186	1
Follow-up	Genitourinary	590	Pyelonephritis	md_EAS	76432	371	76061	-0.0496263	0.0523584	-0.152249	0.0529962	0.951585	0.858775	1.05443	0.343222	0.791303	1
Follow-up	Genitourinary	591	Urinary tract infection	md_EAS	77022	961	76061	-0.0121113	0.0327161	-0.076235	0.0520123	0.987962	0.926598	1.05339	0.711238	0.905536	1
Follow-up	Genitourinary	592	Cystitis and urethritis	md_EAS	76271	210	76061	0.0168899	0.0693659	-0.119067	0.152847	1.01703	0.887748	1.16515	0.807626	0.948292	1
Follow-up	Genitourinary	594	Urinary calculus	md_EAS	77660	2306	75354	0.034131	0.0216211	-0.00824624	0.0765083	1.03472	0.991788	1.07951	0.114427	0.47907	1
Follow-up	Genitourinary	595	Hydronephrosis	md_EAS	75546	192	75354	-0.1674	0.0724886	-0.309478	-0.0253225	0.845861	0.73383	0.974995	0.0209253	0.18487	1
Follow-up	Genitourinary	599	Other symptoms/disorders or the urinary system	md_EAS	77253	391	76862	-0.0318667	0.0510672	-0.131958	0.0682249	0.968636	0.876377	1.07061	0.532617	0.864107	1
Follow-up	Genitourinary	611	Abnormal findings on mammogram or breast exam	md_EAS	76992	225	76767	0.138338	0.06756	0.00592053	0.270756	1.14836	1.00594	1.31095	0.0405959	0.27497	1
Follow-up	Dermatologic	681	Superficial cellulitis and abscess	md_EAS	76762	122	76640	-0.03403	0.0908374	-0.212071	0.144011	0.966543	0.808907	1.1549	0.707939	0.905146	1
Follow-up	Dermatologic	686	Other local infections of skin and subcutaneous tissue	md_EAS	77162	522	76640	0.0263219	0.0441113	-0.0601363	0.11278	1.02667	0.941636	1.11939	0.550698	0.864107	1
Follow-up	Dermatologic	687	Symptoms affecting skin	md_EAS	77172	222	76950	-0.0355211	0.0675137	-0.167848	0.0968057	0.965102	0.845482	1.10165	0.598796	0.872851	1
Follow-up	Dermatologic	707	Chronic ulcer of skin	md_EAS	77202	179	77023	0.0133686	0.0758437	-0.135285	0.162022	1.01346	0.873467	1.17589	0.860086	0.958166	1
Follow-up	Dermatologic	709	Diffuse diseases of connective tissue	md_EAS	77143	109	77034	0.030182	0.0964254	-0.158812	0.219176	1.03064	0.853157	1.24505	0.754274	0.924261	1
Follow-up	Musculoskeletal	714	Rheumatoid arthritis and other inflammatory polyarthropathies	md_EAS	75745	500	75245	3.36528e-05	0.045113	-0.0883877	0.088455	1.00003	0.915406	1.09249	0.999405	0.999887	1
Follow-up	Musculoskeletal	716	Other arthropathies	md_EAS	77372	2127	75245	-0.0105957	0.0222865	-0.0542772	0.0330858	0.98946	0.94717	1.03364	0.63448	0.888916	1
Follow-up	Musculoskeletal	720	Spinal stenosis	md_EAS	74277	505	73772	0.0081773	0.0450332	-0.0800878	0.0964424	1.00821	0.923035	1.10125	0.855909	0.955789	1
Follow-up	Musculoskeletal	721	Spondylosis and allied disorders	md_EAS	77239	3467	73772	-0.00131922	0.0179859	-0.0365716	0.0339332	0.998682	0.964089	1.03452	0.94153	0.990463	1
Follow-up	Musculoskeletal	722	Intervertebral disc disorders	md_EAS	74602	830	73772	-0.00594241	0.0351663	-0.0748683	0.0629835	0.994075	0.927866	1.06501	0.865812	0.958241	1
Follow-up	Musculoskeletal	726	Peripheral enthesopathies and allied syndromes	md_EAS	76877	223	76654	-0.00906897	0.067494	-0.141357	0.123219	0.990972	0.868179	1.13113	0.893112	0.971113	1
Follow-up	Musculoskeletal	727	Other disorders of synovium, tendon, and bursa	md_EAS	76873	219	76654	0.019946	0.0682217	-0.113769	0.153661	1.02015	0.892464	1.1661	0.770004	0.926924	1
Follow-up	Musculoskeletal	729	Other disorders of soft tissues	md_EAS	76823	169	76654	-0.0619134	0.0772258	-0.213276	0.0894491	0.939964	0.807933	1.09357	0.422715	0.835561	1
Follow-up	Musculoskeletal	733	Other disorders of bone and cartilage	md_EAS	77173	213	76960	0.0902735	0.0689513	-0.044871	0.225418	1.09447	0.956121	1.25285	0.190454	0.624198	1
Follow-up	Musculoskeletal	740	Osteoarthrosis	md_EAS	77166	188	76978	-0.0063946	0.0732496	-0.149964	0.137175	0.993626	0.860739	1.14703	0.930434	0.988014	1
Follow-up	Musculoskeletal	743	Osteoporosis, osteopenia and pathological fracture	md_EAS	77250	417	76833	-0.0195865	0.0495576	-0.116719	0.0775464	0.980604	0.889835	1.08063	0.692676	0.899765	1
Follow-up	Musculoskeletal	745	Pain in joint	md_EAS	77156	130	77026	0.0430846	0.0883689	-0.130118	0.216288	1.04403	0.877992	1.24146	0.625866	0.885116	1
Follow-up	Symptoms	760	Back pain	md_EAS	77194	248	76946	-0.014497	0.0639704	-0.139879	0.110885	0.985608	0.869463	1.11727	0.820719	0.948366	1
Follow-up	Symptoms	783	Fever of unknown origin	md_EAS	77207	369	76838	0.00830484	0.0526169	-0.0948243	0.111434	1.00834	0.909533	1.11788	0.874586	0.962708	1
Follow-up	Symptoms	785	Abdominal pain	md_EAS	77529	1273	76256	-0.0119367	0.0289482	-0.0686752	0.0448018	0.988134	0.93363	1.04582	0.680086	0.898875	1
Follow-up	Symptoms	788	Syncope and collapse	md_EAS	77162	116	77046	-0.11159	0.0930315	-0.293932	0.0707513	0.89441	0.745327	1.07331	0.230337	0.688301	1
Follow-up	Symptoms	790	Nonspecific findings on examination of blood	md_EAS	77175	119	77056	-0.0848516	0.0925226	-0.266196	0.0964927	0.918649	0.766289	1.1013	0.359095	0.803255	1
Follow-up	Symptoms	797	Shock	md_EAS	77218	254	76964	-0.0505719	0.0635373	-0.175105	0.0739612	0.950686	0.839369	1.07676	0.426067	0.837299	1
Follow-up	Injuries & poisonings	800	Fracture of lower limb	md_EAS	76098	1537	74561	0.029357	0.0261432	-0.0218836	0.0805976	1.02979	0.978354	1.08393	0.261466	0.708548	1
Follow-up	Injuries & poisonings	801	Fracture of ankle and foot	md_EAS	74731	170	74561	0.0165678	0.0774484	-0.135231	0.168367	1.01671	0.873514	1.18337	0.830609	0.949929	1
Follow-up	Injuries & poisonings	803	Fracture of upper limb	md_EAS	75468	907	74561	-0.00255402	0.0338691	-0.0689374	0.0638294	0.997449	0.933385	1.06591	0.93989	0.990463	1
Follow-up	Injuries & poisonings	805	Fracture of vertebral column without mention of spinal cord injury	md_EAS	75279	718	74561	-0.0279263	0.0379803	-0.102368	0.0465151	0.97246	0.902697	1.04761	0.462167	0.848717	1
Follow-up	Injuries & poisonings	807	Fracture of ribs	md_EAS	74895	334	74561	-0.0165153	0.055425	-0.125148	0.0921177	0.98362	0.882366	1.09649	0.765721	0.924261	1
Follow-up	Injuries & poisonings	819	Skull and face fracture and other intercranial injury	md_EAS	77326	619	76707	0.0863241	0.0406171	0.00671467	0.165934	1.09016	1.00674	1.18049	0.0335602	0.250715	1
Follow-up	Injuries & poisonings	830	Dislocation	md_EAS	77144	116	77028	-0.133128	0.0934219	-0.316235	0.0499787	0.875353	0.728888	1.05125	0.154151	0.55779	1
Follow-up	Injuries & poisonings	916	Contusion	md_EAS	77153	137	77016	-0.0244179	0.0859512	-0.192882	0.144046	0.975878	0.824579	1.15494	0.776341	0.931243	1
Follow-up	Dermatologic	939	Atopic/contact dermatitis due to other or unspecified	md_EAS	77193	317	76876	0.100682	0.0566016	-0.0102566	0.211621	1.10593	0.989796	1.23568	0.0752738	0.406799	1
Follow-up	Injuries & poisonings	994	Sepsis and sirs	md_EAS	77153	103	77050	-0.0320073	0.0995233	-0.227073	0.163058	0.9685	0.796863	1.17711	0.747751	0.919752	1
Follow-up	Neoplasms	185	Cancer of prostate	md_EAS	30646	123	30523	0.00881133	0.0922174	-0.171935	0.189557	1.00885	0.842034	1.20871	0.923878	0.984953	1
Follow-up	Genitourinary	600	Hyperplasia of prostate	md_EAS	31506	983	30523	0.0536927	0.033386	-0.011744	0.119129	1.05516	0.988325	1.12652	0.107783	0.466649	1
Follow-up	Genitourinary	601	Inflammatory diseases of prostate	md_EAS	30730	207	30523	0.215762	0.0704001	0.0777781	0.353747	1.24081	1.08088	1.42439	0.00217815	0.0381552	1
Follow-up	Genitourinary	603	Other disorders of testis	md_EAS	30648	160	30488	-0.140321	0.0794659	-0.296074	0.0154327	0.86908	0.743733	1.01555	0.0774303	0.414048	1
Follow-up	Neoplasms	180	Cervical cancer and dysplasia	md_EAS	44229	324	43905	0.0439324	0.0560808	-0.065986	0.153851	1.04491	0.936144	1.16632	0.433406	0.843451	1
Follow-up	Neoplasms	182	Malignant neoplasm of uterus	md_EAS	44086	181	43905	-0.0180611	0.0749381	-0.16494	0.128818	0.982101	0.847945	1.13748	0.809544	0.948292	1
Follow-up	Neoplasms	184	Cancer of other female genital organs	md_EAS	44998	184	44814	0.0913349	0.0742664	-0.0542273	0.236897	1.09564	0.947217	1.26731	0.218762	0.673509	1
Follow-up	Neoplasms	218	Benign neoplasm of uterus	md_EAS	45468	1073	44395	0.0289054	0.0311989	-0.0322444	0.0900552	1.02933	0.96827	1.09423	0.354192	0.803255	1
Follow-up	Genitourinary	610	Benign mammary dysplasias	md_EAS	45623	174	45449	0.172957	0.0760184	0.023961	0.321953	1.18881	1.02425	1.37982	0.0228939	0.197121	1
Follow-up	Genitourinary	614	Inflammatory diseases of female pelvic organs	md_EAS	45797	913	44884	0.047192	0.0342227	-0.0198845	0.114269	1.04832	0.980312	1.12105	0.167905	0.590282	1
Follow-up	Genitourinary	615	Endometriosis	md_EAS	45083	199	44884	0.0410197	0.0716675	-0.0994486	0.181488	1.04187	0.905337	1.199	0.567077	0.864107	1
Follow-up	Genitourinary	618	Genital prolapse	md_EAS	45833	181	45652	0.01461	0.0751078	-0.132601	0.161821	1.01472	0.875814	1.17565	0.845768	0.952662	1
Follow-up	Genitourinary	619	Noninflammatory female genital disorders	md_EAS	45813	118	45695	0.143697	0.0927748	-0.0381413	0.325536	1.15453	0.962577	1.38477	0.12141	0.496899	1
Follow-up	Genitourinary	622	Polyp of female genital organs	md_EAS	45842	245	45597	-0.0709861	0.0641697	-0.196759	0.0547865	0.931475	0.821389	1.05632	0.268629	0.715705	1
Follow-up	Genitourinary	626	Disorders of menstruation and other abnormal bleeding from female genital tract	md_EAS	45724	281	45443	-0.0174503	0.0604356	-0.135904	0.101003	0.982701	0.872926	1.10628	0.772778	0.929163	1
Follow-up	Genitourinary	628	Ovarian cyst	md_EAS	45601	158	45443	-0.0154918	0.0803341	-0.172947	0.141963	0.984628	0.841182	1.15253	0.847083	0.953085	1
Baseline	Socio-demographics	ownership_index	Ownership index	md_EAS+EUR	77122	NA	NA	-0.00649237	0.0039932	-0.014319	0.0013343	NA	NA	NA	0.103984	0.460201	1
Baseline	Socio-demographics	household_size	Household size	md_EAS+EUR	77122	NA	NA	-0.0078803	0.00486227	-0.0174103	0.00164975	NA	NA	NA	0.105085	0.460201	1
Baseline	Socio-demographics	children	Number of children	md_EAS+EUR	77122	NA	NA	-0.000553526	0.00344625	-0.00730818	0.00620113	NA	NA	NA	0.872396	0.962382	1
Baseline	Lifestyle	met	Physical activity	md_EAS+EUR	77122	NA	NA	-0.139497	0.0429514	-0.223681	-0.0553117	NA	NA	NA	0.00116361	0.0246298	1
Baseline	Lifestyle	alc_age_start	Age of alcohol initiation	md_EAS+EUR	11873	NA	NA	-0.193559	0.0949093	-0.379581	-0.00753683	NA	NA	NA	0.0414312	0.276935	1
Baseline	Lifestyle	smoking_age_start	Age of smoking initation	md_EAS+EUR	24710	NA	NA	-0.0782396	0.0454229	-0.167269	0.0107893	NA	NA	NA	0.0849971	0.429404	1
Baseline	Lifestyle	cig_equiv_day	Cigarettes per day	md_EAS+EUR	24710	NA	NA	0.32663	0.0663192	0.196644	0.456616	NA	NA	NA	8.48543e-07	5.38825e-05	0.00086212
Baseline	Lifestyle	food_diversity_score	Food diversity	md_EAS+EUR	77122	NA	NA	-0.0290188	0.0092598	-0.047168	-0.0108696	NA	NA	NA	0.00172598	0.0324739	1
Baseline	Mental health and sleep	sleep_hours	Sleep duration	md_EAS+EUR	77122	NA	NA	-0.0198907	0.00481448	-0.0293271	-0.0104544	NA	NA	NA	3.6087e-05	0.00146658	0.0366644
Baseline	Clinical measurements	bmi	Body mass index	md_EAS+EUR	77121	NA	NA	0.0260563	0.01183	0.00286951	0.0492431	NA	NA	NA	0.0276286	0.216939	1
Baseline	Clinical measurements	standing_height	Standing height	md_EAS+EUR	77122	NA	NA	-0.00400245	0.019722	-0.0426576	0.0346527	NA	NA	NA	0.83918	0.950469	1
Baseline	Clinical measurements	sitting_height	Sitting height	md_EAS+EUR	77122	NA	NA	0.0129334	0.0114427	-0.00949434	0.0353611	NA	NA	NA	0.258365	0.708024	1
Baseline	Clinical measurements	sbp	Systolic blood pressure	md_EAS+EUR	77122	NA	NA	-0.129364	0.0722659	-0.271006	0.0122767	NA	NA	NA	0.0734389	0.403319	1
Baseline	Clinical measurements	dbp	NA	md_EAS+EUR	77122	NA	NA	-0.017427	0.0396941	-0.0952275	0.0603735	NA	NA	NA	0.66064	0.896713	1
Baseline	Clinical measurements	heart_rate	Heart rate	md_EAS+EUR	77122	NA	NA	0.110644	0.0423776	0.027584	0.193704	NA	NA	NA	0.00903191	0.117646	1
Baseline	Clinical measurements	random_glucose	Random glucose	md_EAS+EUR	76408	NA	NA	0.0230314	0.00846472	0.00644051	0.0396222	NA	NA	NA	0.0065126	0.0906411	1
Baseline	Socio-demographics	region_is_urban	Urban area	md_EAS+EUR	77122	36911	40211	0.0307916	0.0120357	0.00720157	0.0543816	1.03127	1.00723	1.05589	0.010517	0.125179	1
Baseline	Socio-demographics	high_school	> 9 years education	md_EAS+EUR	77122	16852	60270	-0.0254553	0.0101169	-0.0452845	-0.00562612	0.974866	0.955726	0.99439	0.0118658	0.131446	1
Baseline	Socio-demographics	employed	Employed	md_EAS+EUR	77122	50288	26834	-0.0245908	0.0102182	-0.0446184	-0.00456326	0.975709	0.956362	0.995447	0.0161025	0.163601	1
Baseline	Socio-demographics	income	Household income >= 20,000	md_EAS+EUR	77122	31334	45788	-0.00334602	0.00859795	-0.020198	0.013506	0.99666	0.980005	1.0136	0.697154	0.899765	1
Baseline	Socio-demographics	married_now	Married	md_EAS+EUR	77122	69754	7368	-0.024453	0.0128943	-0.0497258	0.000819799	0.975844	0.95149	1.00082	0.0579043	0.354402	1
Baseline	Lifestyle	ever_reg_alcohol	Ever regular alcohol drinking	md_EAS+EUR	77122	14925	62197	0.0162055	0.0110869	-0.00552473	0.0379357	1.01634	0.994491	1.03866	0.143827	0.540619	1
Baseline	Lifestyle	current_reg_alcohol	Current regular alcohol drinking	md_EAS+EUR	77122	11873	65249	0.0213642	0.0116771	-0.00152298	0.0442513	1.02159	0.998478	1.04525	0.0673134	0.388582	1
Baseline	Lifestyle	problem_drinking	Problem alcohol drinking	md_EAS+EUR	77122	1678	75444	0.0133791	0.025666	-0.0369262	0.0636843	1.01347	0.963747	1.06576	0.602174	0.873299	1
Baseline	Lifestyle	ever_reg_smoking	Ever regular smoking	md_EAS+EUR	77122	24710	52412	0.0311096	0.0117489	0.00808166	0.0541375	1.0316	1.00811	1.05563	0.00810024	0.108287	1
Baseline	Lifestyle	current_reg_smoking	Current regular smoking	md_EAS+EUR	77122	19940	57182	0.0269722	0.0110232	0.00536675	0.0485776	1.02734	1.00538	1.04978	0.0144107	0.150941	1
Baseline	Physical health	self_rated_poor_heath	Poor self-rated health	md_EAS+EUR	77122	8020	69102	0.0639854	0.0120593	0.0403493	0.0876216	1.06608	1.04117	1.09157	1.12112e-07	1.03551e-05	0.000113906
Baseline	Physical health	comparative_poor_health	Worse comparative health	md_EAS+EUR	77122	12476	64646	0.0726399	0.00997343	0.053092	0.0921878	1.07534	1.05453	1.09657	3.2564e-13	3.30851e-10	3.30851e-10
Baseline	Mental health and sleep	life_unsatisfied	Unsatisfied with life	md_EAS+EUR	77122	3326	73796	0.0428962	0.0180393	0.00753908	0.0782533	1.04383	1.00757	1.0814	0.0174104	0.168466	1
Baseline	Mental health and sleep	stressful_life_events	Stressful life events	md_EAS+EUR	77122	6798	70324	0.0233372	0.0128377	-0.00182475	0.0484992	1.02361	0.998177	1.04969	0.0690854	0.39606	1
Baseline	Mental health and sleep	snoring	Snoring	md_EAS+EUR	77122	17452	59670	0.00687498	0.00888617	-0.0105419	0.0242919	1.0069	0.989513	1.02459	0.439125	0.844648	1
Baseline	Mental health and sleep	sleep_problems	Sleep problems	md_EAS+EUR	77122	13063	64059	0.0468759	0.0098111	0.0276461	0.0661056	1.04799	1.02803	1.06834	1.77191e-06	9.47504e-05	0.00180026
Baseline	Physical health	asthma_diag	Asthma	md_EAS+EUR	77387	733	76654	0.0554564	0.0374341	-0.0179144	0.128827	1.05702	0.982245	1.13749	0.138489	0.532972	1
Baseline	Physical health	emph_bronc_diag	Emphysema/bronchitis	md_EAS+EUR	78853	3834	75019	0.0566405	0.0171233	0.0230789	0.0902021	1.05828	1.02335	1.0944	0.000940276	0.0220891	0.955321
Baseline	Physical health	has_copd	Chronic obstructive pulmonary disease	md_EAS+EUR	80960	9685	71275	0.0367649	0.0116938	0.0138451	0.0596847	1.03745	1.01394	1.0615	0.00166671	0.0319506	1
Baseline	Physical health	tb_diag	Tuberculosis	md_EAS+EUR	77648	1704	75944	-0.00592722	0.0248642	-0.054661	0.0428065	0.99409	0.946806	1.04374	0.811583	0.948292	1
Baseline	Physical health	kidney_dis_diag	Kidney disease	md_EAS+EUR	77490	1508	75982	0.0613304	0.0263836	0.00961858	0.113042	1.06325	1.00966	1.11968	0.0200951	0.179093	1
Baseline	Physical health	cirrhosis_hep_diag	Cirrhosis/chronic hepatitis	md_EAS+EUR	77394	1248	76146	0.0249849	0.0287498	-0.0313646	0.0813345	1.0253	0.969122	1.08473	0.38482	0.815571	1
Baseline	Physical health	gall_diag	Gallstone/gallbladder disease	md_EAS+EUR	78564	6204	72360	0.0659917	0.0135754	0.039384	0.0925994	1.06822	1.04017	1.09702	1.16713e-06	6.97529e-05	0.0011858
Baseline	Physical health	has_diabetes	Diabetes	md_EAS+EUR	79087	6766	72321	0.0186494	0.0131258	-0.00707714	0.0443759	1.01882	0.992948	1.04538	0.155369	0.55779	1
Baseline	Physical health	cancer_diag	Cancer	md_EAS+EUR	77163	421	76742	0.0357872	0.0492519	-0.0607466	0.132321	1.03644	0.941062	1.14147	0.467462	0.848717	1
Baseline	Physical health	fracture_diag	Fracture	md_EAS+EUR	78626	6617	72009	0.032832	0.0131896	0.00698039	0.0586836	1.03338	1.007	1.06044	0.0128018	0.13728	1
Baseline	Physical health	head_injury_diag	Head injury	md_EAS+EUR	77372	1115	76257	0.0776906	0.0303831	0.0181398	0.137241	1.08079	1.01831	1.14711	0.0105568	0.125179	1
Baseline	Physical health	peptic_ulcer_diag	Peptic ulcer	md_EAS+EUR	78063	4012	74051	0.052886	0.0165101	0.0205263	0.0852458	1.05431	1.02074	1.08898	0.00135884	0.0276116	1
Baseline	Physical health	rheum_arthritis_diag	Rheumatoid arthritis	md_EAS+EUR	77652	2301	75351	0.0783398	0.0213898	0.0364158	0.120264	1.08149	1.03709	1.12779	0.00024978	0.00746401	0.253776
Baseline	Physical health	rheum_heart_dis_diag	Rheumatoid heart disease	md_EAS+EUR	77217	242	76975	0.0887718	0.0648466	-0.0383277	0.215871	1.09283	0.962398	1.24094	0.171015	0.599143	1
Baseline	Physical health	stroke_or_tia_diag	Stroke/transient ischemic attack	md_EAS+EUR	77282	1400	75882	0.00606161	0.0275874	-0.0480097	0.0601329	1.00608	0.953125	1.06198	0.826086	0.948366	1
Baseline	Physical health	chd_diag	Chronic heart disease	md_EAS+EUR	77447	3084	74363	0.0456015	0.0193279	0.00771872	0.0834842	1.04666	1.00775	1.08707	0.0183067	0.169087	1
Baseline	Mental health and sleep	depression	Major depression	md_EAS+EUR	77298	744	76554	0.203093	0.0371689	0.130242	0.275944	1.22519	1.1391	1.31777	4.65358e-08	4.72804e-06	4.72804e-05
Baseline	Mental health and sleep	dep_smp	Depressive symptoms	md_EAS+EUR	77952	3399	74553	0.1239	0.0177996	0.0890126	0.158787	1.1319	1.09309	1.17209	3.38265e-12	1.71839e-09	3.43677e-09
Baseline	Mental health and sleep	anxiety	Generalised anxiety disorder	md_EAS+EUR	77185	292	76893	0.240739	0.0591986	0.124709	0.356768	1.27219	1.13282	1.4287	4.7699e-05	0.00186393	0.0484622
Baseline	Mental health and sleep	continuous_anxiety	Continuous anxiety	md_EAS+EUR	77264	682	76582	0.153029	0.0389203	0.0767452	0.229313	1.16536	1.07977	1.25774	8.42936e-05	0.00305866	0.0856423
Baseline	Mental health and sleep	continuous_pain	Continuous pain	md_EAS+EUR	77488	1259	76229	0.0617534	0.0288412	0.0052246	0.118282	1.0637	1.00524	1.12556	0.0322619	0.242801	1
Baseline	Mental health and sleep	panic_attacks	Panic attacks	md_EAS+EUR	77529	1613	75916	0.122167	0.0257621	0.0716736	0.172661	1.12994	1.0743	1.18846	2.11484e-06	0.000107434	0.00214868
Baseline	Mental health and sleep	phobic	Phobia symptoms	md_EAS+EUR	77284	799	76485	-0.00737057	0.0359232	-0.07778	0.0630388	0.992657	0.925168	1.06507	0.837435	0.950469	1
Baseline	Mental health and sleep	neurasthenia_diag	Neurasthenia	md_EAS+EUR	77343	1168	76175	0.113239	0.0298807	0.0546726	0.171805	1.1199	1.05619	1.18745	0.000150834	0.00478897	0.153247
Baseline	Mental health and sleep	psych_disorder_diag	Psychiatric disorder	md_EAS+EUR	77208	351	76857	0.19124	0.0541675	0.0850718	0.297408	1.21075	1.0888	1.34636	0.000414725	0.0108356	0.421361
Baseline	Reproductive history	first_period_age	Age at menarche	md_EAS+EUR	45796	NA	NA	-0.0170446	0.00870409	-0.0341046	1.54308e-05	NA	NA	NA	0.0502094	0.324922	1
Baseline	Reproductive history	menopause_age	Age at menopause	md_EAS+EUR	24741	NA	NA	-0.0269441	0.0263759	-0.0786408	0.0247526	NA	NA	NA	0.307007	0.763007	1
Baseline	Reproductive history	preg_count	Number of pregnancies	md_EAS+EUR	45796	NA	NA	0.0341959	0.00674117	0.0209832	0.0474086	NA	NA	NA	3.9374e-07	3.07723e-05	0.00040004
Baseline	Reproductive history	live_birth_count	Number of live births	md_EAS+EUR	45378	NA	NA	0.00365542	0.00404198	-0.00426686	0.0115777	NA	NA	NA	0.365807	0.807772	1
Baseline	Reproductive history	live_birth_age01	Age at first live birth	md_EAS+EUR	45189	NA	NA	-0.0761588	0.0133327	-0.102291	-0.0500267	NA	NA	NA	1.12244e-08	1.62915e-06	1.1404e-05
Baseline	Reproductive history	still_birth_count	Number of still births	md_EAS+EUR	45378	NA	NA	9.28928e-05	0.00154669	-0.00293862	0.00312441	NA	NA	NA	0.952109	0.990808	1
Baseline	Reproductive history	post_menopause	Post menopause	md_EAS+EUR	45796	24741	21055	-4.3719e-06	0.0183712	-0.036012	0.0360032	0.999996	0.964629	1.03666	0.99981	0.999887	1
Baseline	Reproductive history	had_hysterectomy	Had hysterectomy	md_EAS+EUR	46238	2333	43905	0.00157366	0.0216175	-0.0407966	0.0439439	1.00157	0.960024	1.04492	0.941969	0.990463	1
Baseline	Reproductive history	had_breast_lump_removed	Had breast lump removed	md_EAS+EUR	45893	532	45361	0.0591959	0.0441259	-0.0272909	0.145683	1.06098	0.973078	1.15683	0.179751	0.608756	1
Baseline	Reproductive history	had_ovary_removed	Had ovary removed	md_EAS+EUR	45935	865	45070	-0.000836952	0.0347799	-0.0690055	0.0673316	0.999163	0.933322	1.06965	0.980801	0.998089	1
Follow-up	Infectious diseases	10	Tuberculosis	md_EAS+EUR	77316	780	76536	0.0366737	0.0363037	-0.0344816	0.107829	1.03735	0.966106	1.11386	0.312403	0.767143	1
Follow-up	Infectious diseases	38	Septicemia	md_EAS+EUR	76652	116	76536	-0.0867701	0.093494	-0.270018	0.0964781	0.916888	0.763366	1.10129	0.353365	0.803174	1
Follow-up	Infectious diseases	53	Herpes zoster	md_EAS+EUR	76763	659	76104	0.0308504	0.0393917	-0.0463573	0.108058	1.03133	0.954701	1.11411	0.433527	0.843451	1
Follow-up	Infectious diseases	70	Viral hepatitis	md_EAS+EUR	76662	558	76104	0.00195975	0.0428126	-0.081953	0.0858725	1.00196	0.921315	1.08967	0.963489	0.994822	1
Follow-up	Infectious diseases	79	Viral infection	md_EAS+EUR	76234	130	76104	-0.0167756	0.0880405	-0.189335	0.155784	0.983364	0.827509	1.16857	0.848883	0.953646	1
Follow-up	Infectious diseases	136	Other infectious and parasitic diseases	md_EAS+EUR	77172	237	76935	0.113933	0.0657299	-0.0148978	0.242763	1.12068	0.985213	1.27477	0.0830338	0.428235	1
Follow-up	Neoplasms	149	Cancer of larynx, pharynx, nasal cavities	md_EAS+EUR	77169	197	76972	0.040098	0.0719685	-0.10096	0.181156	1.04091	0.903969	1.1986	0.577417	0.864107	1
Follow-up	Neoplasms	150	Cancer of esophagus	md_EAS+EUR	74767	552	74215	0.0186245	0.0437249	-0.0670763	0.104325	1.0188	0.935124	1.10996	0.670146	0.896713	1
Follow-up	Neoplasms	151	Cancer of stomach	md_EAS+EUR	75052	837	74215	0.10029	0.0352806	0.0311404	0.16944	1.10549	1.03163	1.18464	0.00447404	0.0678451	1
Follow-up	Neoplasms	153	Colorectal cancer	md_EAS+EUR	75032	859	74173	0.0167816	0.0346459	-0.0511243	0.0846876	1.01692	0.950161	1.08838	0.628119	0.885116	1
Follow-up	Neoplasms	155	Cancer of liver and intrahepatic bile duct	md_EAS+EUR	74938	723	74215	0.0206803	0.0377433	-0.0532966	0.0946571	1.0209	0.948099	1.09928	0.583748	0.866129	1
Follow-up	Neoplasms	157	Pancreatic cancer	md_EAS+EUR	74415	200	74215	0.180971	0.0712414	0.0413381	0.320604	1.19838	1.0422	1.37796	0.0110772	0.125179	1
Follow-up	Neoplasms	158	Neoplasm of unspecified nature of digestive system	md_EAS+EUR	74449	234	74215	-0.0201443	0.0659949	-0.149494	0.109206	0.980057	0.861143	1.11539	0.760183	0.924261	1
Follow-up	Neoplasms	159	Malignant neoplasm of other and ill-defined sites within the digestive organs and peritoneum	md_EAS+EUR	74459	244	74215	0.121799	0.0646471	-0.00490974	0.248507	1.12953	0.995102	1.28211	0.0595578	0.360183	1
Follow-up	Neoplasms	165	Cancer within the respiratory system	md_EAS+EUR	77624	1729	75895	-0.0294001	0.0247293	-0.0778695	0.0190694	0.971028	0.925085	1.01925	0.234488	0.693392	1
Follow-up	Neoplasms	170	Cancer of bone and connective tissue	md_EAS+EUR	77147	110	77037	-0.0068822	0.0957409	-0.194534	0.18077	0.993141	0.823218	1.19814	0.942695	0.990463	1
Follow-up	Neoplasms	174	Breast cancer	md_EAS+EUR	76588	601	75987	0.00914744	0.0415198	-0.0722313	0.0905262	1.00919	0.930316	1.09475	0.825626	0.948366	1
Follow-up	Neoplasms	189	Cancer of urinary organs (incl. kidney and bladder)	md_EAS+EUR	77208	326	76882	-0.0219712	0.0558514	-0.13144	0.0874975	0.978268	0.876832	1.09144	0.694034	0.899765	1
Follow-up	Neoplasms	191	Manlignant and unknown neoplasms of brain and nervous system	md_EAS+EUR	76962	188	76774	0.132693	0.0736247	-0.0116115	0.276997	1.1419	0.988456	1.31916	0.0715001	0.40167	1
Follow-up	Neoplasms	193	Thyroid cancer	md_EAS+EUR	77020	146	76874	0.0732553	0.0839221	-0.091232	0.237743	1.07601	0.912806	1.26838	0.382719	0.815571	1
Follow-up	Neoplasms	195	Cancer, suspected or other	md_EAS+EUR	76432	252	76180	0.0921176	0.0638425	-0.0330136	0.217249	1.09649	0.967525	1.24265	0.149052	0.550678	1
Follow-up	Neoplasms	198	Secondary malignant neoplasm	md_EAS+EUR	76522	342	76180	-0.00148756	0.0545949	-0.108494	0.105518	0.998514	0.897185	1.11129	0.978262	0.998089	1
Follow-up	Neoplasms	199	Neoplasm of uncertain behavior	md_EAS+EUR	76862	682	76180	0.0170017	0.0387775	-0.0590022	0.0930057	1.01715	0.942705	1.09747	0.661065	0.896713	1
Follow-up	Neoplasms	202	Cancer of other lymphoid, histiocytic tissue	md_EAS+EUR	77016	210	76806	-0.0628573	0.0696084	-0.19929	0.0735751	0.939077	0.819312	1.07635	0.366518	0.807772	1
Follow-up	Neoplasms	204	Leukemia	md_EAS+EUR	77046	240	76806	0.0419183	0.0651986	-0.085871	0.169708	1.04281	0.917713	1.18496	0.520268	0.8595	1
Follow-up	Neoplasms	208	Benign neoplasm of colon	md_EAS+EUR	76586	605	75981	0.109014	0.041139	0.0283816	0.189647	1.11518	1.02879	1.20882	0.00805164	0.108287	1
Follow-up	Neoplasms	211	Benign neoplasm of other parts of digestive system	md_EAS+EUR	74701	350	74351	0.0593302	0.0543782	-0.0472511	0.165911	1.06113	0.953848	1.18047	0.275244	0.717046	1
Follow-up	Neoplasms	214	Lipoma	md_EAS+EUR	77174	256	76918	0.0303572	0.0632871	-0.0936856	0.1544	1.03082	0.910569	1.16696	0.631459	0.888001	1
Follow-up	Neoplasms	224	Benign neoplasm of eye	md_EAS+EUR	76958	184	76774	0.105418	0.0740818	-0.0397818	0.250619	1.11118	0.960999	1.28482	0.154736	0.55779	1
Follow-up	Neoplasms	225	Benign neoplasm of brain and other parts of nervous system	md_EAS+EUR	76890	116	76774	0.0777926	0.0938747	-0.106202	0.261787	1.0809	0.899243	1.29925	0.407282	0.825945	1
Follow-up	Neoplasms	226	Benign neoplasm of thyroid glands	md_EAS+EUR	77014	140	76874	0.130336	0.0853172	-0.0368855	0.297558	1.13921	0.963786	1.34657	0.126595	0.506382	1
Follow-up	Neoplasms	228	Hemangioma and lymphangioma, any site	md_EAS+EUR	77153	124	77029	0.069673	0.0903308	-0.107375	0.246721	1.07216	0.898188	1.27982	0.440524	0.844648	1
Follow-up	Neoplasms	229	Benign neoplasm of unspecified sites	md_EAS+EUR	77146	111	77035	-0.00635104	0.0955284	-0.193587	0.180885	0.993669	0.823998	1.19828	0.946993	0.9906	1
Follow-up	Endocrine/metabolic	240	Simple and unspecified goiter	md_EAS+EUR	76980	337	76643	-0.0532803	0.0551832	-0.161439	0.0548789	0.948114	0.850918	1.05641	0.334287	0.778823	1
Follow-up	Endocrine/metabolic	241	Nontoxic nodular goiter	md_EAS+EUR	76751	108	76643	-0.0760038	0.0978589	-0.267807	0.1158	0.926813	0.765055	1.12277	0.437355	0.844648	1
Follow-up	Endocrine/metabolic	242	Thyrotoxicosis with or without goiter	md_EAS+EUR	76801	158	76643	0.093682	0.0805803	-0.0642553	0.251619	1.09821	0.937766	1.28611	0.244995	0.707144	1
Follow-up	Endocrine/metabolic	250	Diabetes mellitus	md_EAS+EUR	79090	7481	71609	0.0438806	0.0124276	0.0195225	0.0682387	1.04486	1.01971	1.07062	0.000414143	0.0108356	0.420769
Follow-up	Endocrine/metabolic	251	Other disorders of pancreatic internal secretion	md_EAS+EUR	77156	102	77054	0.175876	0.100084	-0.0202876	0.37204	1.19229	0.979917	1.45069	0.0788678	0.419527	1
Follow-up	Endocrine/metabolic	260	Protein-calorie malnutrition	md_EAS+EUR	77165	148	77017	0.000715102	0.0829242	-0.161816	0.163247	1.00072	0.850597	1.17733	0.993119	0.998438	1
Follow-up	Endocrine/metabolic	272	Disorders of lipoid metabolism	md_EAS+EUR	77371	727	76644	0.0326164	0.0378026	-0.0414767	0.106709	1.03315	0.959372	1.11261	0.388243	0.815571	1
Follow-up	Endocrine/metabolic	274	Gout and other crystal arthropathies	md_EAS+EUR	77239	304	76935	0.0324128	0.0580198	-0.081306	0.146132	1.03294	0.921912	1.15735	0.5764	0.864107	1
Follow-up	Endocrine/metabolic	276	Disorders of fluid, electrolyte, and acid-base balance	md_EAS+EUR	77395	664	76731	0.0302669	0.0403285	-0.0487769	0.109311	1.03073	0.952394	1.11551	0.452948	0.848717	1
Follow-up	Endocrine/metabolic	277	Other disorders of metabolism	md_EAS+EUR	77167	116	77051	0.0329204	0.093724	-0.150779	0.21662	1.03347	0.860038	1.24187	0.725402	0.909887	1
Follow-up	Hematopoietic	280	Iron deficiency anemias	md_EAS+EUR	76851	136	76715	-0.0460617	0.0864544	-0.215512	0.123389	0.954983	0.806128	1.13132	0.594182	0.871462	1
Follow-up	Hematopoietic	285	Other anemias	md_EAS+EUR	77180	465	76715	-0.0327476	0.047023	-0.124913	0.0594176	0.967783	0.882574	1.06122	0.486169	0.848717	1
Follow-up	Hematopoietic	287	Purpura and other hemorrhagic conditions	md_EAS+EUR	77172	199	76973	-0.014173	0.0714561	-0.154227	0.125881	0.985927	0.857078	1.13415	0.842775	0.950469	1
Follow-up	Hematopoietic	289	Other diseases of blood and blood-forming organs	md_EAS+EUR	77146	103	77043	0.241695	0.098983	0.0476884	0.435702	1.27341	1.04884	1.54605	0.0146149	0.151518	1
Follow-up	Mental disorders	290	Delirium dementia and amnestic and other cognitive disorders	md_EAS+EUR	77228	286	76942	0.00402421	0.0598247	-0.113232	0.121281	1.00403	0.892943	1.12894	0.946369	0.9906	1
Follow-up	Mental disorders	293	Symptoms involving head and neck	md_EAS+EUR	77167	164	77003	0.134048	0.0787437	-0.0202897	0.288386	1.14345	0.979915	1.33427	0.0886932	0.437438	1
Follow-up	Mental disorders	295	Schizophrenia and other psychotic disorders	md_EAS+EUR	76682	171	76511	0.0667902	0.0775587	-0.085225	0.218805	1.06907	0.918306	1.24459	0.389152	0.815571	1
Follow-up	Mental disorders	300	Anxiety disorders	md_EAS+EUR	77002	491	76511	0.116435	0.0456942	0.0268745	0.205996	1.12348	1.02724	1.22875	0.01083	0.125179	1
Follow-up	Mental disorders	303	Psychogenic and somatoform disorders	md_EAS+EUR	76679	168	76511	0.184142	0.0779366	0.0313863	0.336898	1.20219	1.03188	1.4006	0.0181416	0.169087	1
Follow-up	Neurological	331	Other cerebral degenerations	md_EAS+EUR	76833	320	76513	-0.060707	0.0563738	-0.1712	0.0497857	0.941099	0.842653	1.05105	0.28154	0.724165	1
Follow-up	Neurological	332	Parkinson's disease	md_EAS+EUR	76746	233	76513	0.0651009	0.0661326	-0.0645191	0.194721	1.06727	0.937518	1.21497	0.32492	0.777539	1
Follow-up	Neurological	339	Other headache syndromes	md_EAS+EUR	77373	860	76513	0.0208755	0.0348442	-0.0474191	0.0891701	1.02109	0.953688	1.09327	0.5491	0.864107	1
Follow-up	Neurological	345	Epilepsy, recurrent seizures, convulsions	md_EAS+EUR	76769	256	76513	0.1183	0.063009	-0.00519763	0.241797	1.12558	0.994816	1.27354	0.0604483	0.363264	1
Follow-up	Neurological	348	Other conditions of brain	md_EAS+EUR	76727	214	76513	0.0782975	0.0690704	-0.0570805	0.213676	1.08144	0.944518	1.23822	0.256967	0.708024	1
Follow-up	Neurological	352	Disorders of other cranial nerves	md_EAS+EUR	77225	428	76797	-0.0111593	0.0487249	-0.10666	0.0843416	0.988903	0.898831	1.088	0.818848	0.948366	1
Follow-up	Neurological	357	Inflammatory and toxic neuropathy	md_EAS+EUR	77151	134	77017	0.0182085	0.0868798	-0.152076	0.188493	1.01838	0.858923	1.20743	0.833993	0.949929	1
Follow-up	Sense organs	361	Retinal detachments and defects	md_EAS+EUR	76628	167	76461	0.101853	0.0780056	-0.0510379	0.254744	1.10722	0.950243	1.29013	0.19165	0.625465	1
Follow-up	Sense organs	362	Other retinal disorders	md_EAS+EUR	76792	331	76461	-0.0629165	0.055429	-0.171557	0.0457244	0.939022	0.842352	1.04679	0.256341	0.708024	1
Follow-up	Sense organs	365	Glaucoma	md_EAS+EUR	76859	398	76461	-0.0198274	0.0506018	-0.119007	0.079352	0.980368	0.887802	1.08259	0.695182	0.899765	1
Follow-up	Sense organs	366	Cataract	md_EAS+EUR	78255	4148	74107	0.0427661	0.0165922	0.0102455	0.0752868	1.04369	1.0103	1.07819	0.00995212	0.123309	1
Follow-up	Sense organs	369	Infection of the eye	md_EAS+EUR	76564	106	76458	0.0318812	0.0977807	-0.159769	0.223531	1.03239	0.852341	1.25048	0.744388	0.919752	1
Follow-up	Sense organs	370	Keratitis	md_EAS+EUR	76618	160	76458	0.0965449	0.0798861	-0.060032	0.253122	1.10136	0.941734	1.28804	0.226843	0.683895	1
Follow-up	Sense organs	372	Disorders of conjunctiva	md_EAS+EUR	76981	523	76458	0.0370893	0.0444609	-0.0500541	0.124233	1.03779	0.951178	1.13228	0.404169	0.825945	1
Follow-up	Sense organs	374	Other disorders of eyelids	md_EAS+EUR	76570	112	76458	-0.0391178	0.0950845	-0.225483	0.147248	0.961637	0.79813	1.15864	0.680779	0.898875	1
Follow-up	Sense organs	379	Other disorders of eye	md_EAS+EUR	77168	176	76992	0.17083	0.0756743	0.0225086	0.319152	1.18629	1.02276	1.37596	0.0239806	0.203036	1
Follow-up	Sense organs	381	Otitis media and eustachian tube disorders	md_EAS+EUR	77152	164	76988	-0.128204	0.0788486	-0.282747	0.0263395	0.879674	0.753711	1.02669	0.103961	0.460201	1
Follow-up	Sense organs	386	Vertiginous syndromes and other disorders of vestibular system	md_EAS+EUR	77663	1881	75782	0.0897713	0.0236751	0.0433682	0.136174	1.09392	1.04432	1.14588	0.000149554	0.00478897	0.151947
Follow-up	Sense organs	389	Hearing loss	md_EAS+EUR	77192	365	76827	-0.0376234	0.0529995	-0.141502	0.0662556	0.963076	0.868053	1.0685	0.477777	0.848717	1
Follow-up	Circulatory system	394	Rheumatic disease of the heart valves	md_EAS+EUR	77254	329	76925	0.015516	0.0555744	-0.0934098	0.124442	1.01564	0.91082	1.13252	0.780096	0.933543	1
Follow-up	Circulatory system	401	Hypertension	md_EAS+EUR	80271	5084	75187	0.0129311	0.0158078	-0.0180522	0.0439144	1.01302	0.98211	1.04489	0.413346	0.830635	1
Follow-up	Circulatory system	411	Ischemic heart disease	md_EAS+EUR	82833	15506	67327	0.0570031	0.00981174	0.0377721	0.0762341	1.05866	1.03849	1.07922	6.25926e-09	1.0599e-06	6.35941e-06
Follow-up	Circulatory system	414	Other forms of chronic heart disease	md_EAS+EUR	68381	1054	67327	-0.00950707	0.03146	-0.0711688	0.0521546	0.990538	0.931305	1.05354	0.762503	0.924261	1
Follow-up	Circulatory system	415	Pulmonary heart disease	md_EAS+EUR	78687	2461	76226	0.0847714	0.0221567	0.0413443	0.128199	1.08847	1.04221	1.13678	0.000130243	0.00441091	0.132327
Follow-up	Circulatory system	418	Nonspecific chest pain	md_EAS+EUR	77180	242	76938	0.097895	0.0649119	-0.0293323	0.225122	1.10285	0.971094	1.25248	0.131524	0.517938	1
Follow-up	Circulatory system	420	Carditis	md_EAS+EUR	77084	277	76807	-0.103165	0.0603718	-0.221494	0.0151638	0.901978	0.801321	1.01528	0.0874832	0.435701	1
Follow-up	Circulatory system	425	Cardiomyopathy	md_EAS+EUR	77039	232	76807	0.0987773	0.0661717	-0.0309192	0.228474	1.10382	0.969554	1.25668	0.135504	0.52951	1
Follow-up	Circulatory system	426	Cardiac conduction disorders	md_EAS+EUR	75802	114	75688	0.158787	0.0940553	-0.0255615	0.343135	1.17209	0.974762	1.40936	0.0913673	0.442044	1
Follow-up	Circulatory system	427	Cardiac dysrhythmias	md_EAS+EUR	77674	1986	75688	0.0413825	0.023087	-0.00386802	0.086633	1.04225	0.996139	1.0905	0.0730595	0.403319	1
Follow-up	Circulatory system	428	Congestive heart failure; nonhypertensive	md_EAS+EUR	77910	1685	76225	0.0470168	0.0252622	-0.00249705	0.0965307	1.04814	0.997506	1.10134	0.0627223	0.368358	1
Follow-up	Circulatory system	430	Intracranial hemorrhage	md_EAS+EUR	69030	7295	61735	0.00950682	0.0133091	-0.0165791	0.0355927	1.00955	0.983558	1.03623	0.475036	0.848717	1
Follow-up	Circulatory system	433	Cerebrovascular disease	md_EAS+EUR	84052	22317	61735	0.0390391	0.00860753	0.0221683	0.0559098	1.03981	1.02242	1.0575	5.7479e-06	0.000278089	0.00583987
Follow-up	Circulatory system	440	Atherosclerosis	md_EAS+EUR	77253	714	76539	0.0466963	0.0381884	-0.0281529	0.121546	1.0478	0.97224	1.12924	0.221409	0.673509	1
Follow-up	Circulatory system	442	Other aneurysm	md_EAS+EUR	76720	181	76539	0.0336948	0.0750385	-0.113381	0.18077	1.03427	0.892811	1.19814	0.653408	0.896713	1
Follow-up	Circulatory system	443	Peripheral vascular disease	md_EAS+EUR	76695	156	76539	0.0259823	0.0803569	-0.131517	0.183482	1.02632	0.876764	1.20139	0.74644	0.919752	1
Follow-up	Circulatory system	451	Phlebitis and thrombophlebitis	md_EAS+EUR	76634	188	76446	0.00445657	0.0733312	-0.139273	0.148186	1.00447	0.869991	1.15973	0.95154	0.990808	1
Follow-up	Circulatory system	454	Varicose veins	md_EAS+EUR	77119	673	76446	0.0100901	0.0393413	-0.0670188	0.087199	1.01014	0.935178	1.09111	0.797583	0.947771	1
Follow-up	Respiratory	465	Acute upper respiratory infections of multiple or unspecified sites	md_EAS+EUR	77655	1554	76101	0.0420166	0.0259223	-0.0087911	0.0928243	1.04291	0.991247	1.09727	0.105046	0.460201	1
Follow-up	Respiratory	470	Septal deviations/turbinate hypertrophy	md_EAS+EUR	76236	111	76125	0.0826455	0.0950572	-0.103667	0.268958	1.08616	0.901526	1.3086	0.384613	0.815571	1
Follow-up	Respiratory	471	Nasal polyps	md_EAS+EUR	76258	133	76125	0.0458013	0.0877467	-0.126182	0.217785	1.04687	0.881454	1.24332	0.60169	0.873299	1
Follow-up	Respiratory	472	Chronic pharyngitis and nasopharyngitis	md_EAS+EUR	76246	121	76125	0.173631	0.0917115	-0.0061236	0.353385	1.18962	0.993895	1.42388	0.0583273	0.354854	1
Follow-up	Respiratory	473	Diseases of the larynx and vocal cords	md_EAS+EUR	76319	194	76125	0.0344438	0.0725997	-0.107852	0.176739	1.03504	0.897761	1.19332	0.63519	0.888916	1
Follow-up	Respiratory	474	Acute and chronic tonsillitis	md_EAS+EUR	76377	252	76125	0.0410513	0.0636821	-0.0837657	0.165868	1.04191	0.919647	1.18042	0.519168	0.85908	1
Follow-up	Respiratory	475	Chronic sinusitis	md_EAS+EUR	76383	258	76125	-0.0462588	0.0629628	-0.169666	0.0771483	0.954795	0.843947	1.0802	0.462522	0.848717	1
Follow-up	Respiratory	477	Epistaxis or throat hemorrhage	md_EAS+EUR	76295	170	76125	-0.0771716	0.0775177	-0.229106	0.0747632	0.925731	0.795244	1.07763	0.319476	0.773802	1
Follow-up	Respiratory	479	Other upper respiratory disease	md_EAS+EUR	76227	102	76125	0.108219	0.100795	-0.0893397	0.305777	1.11429	0.914535	1.35768	0.282979	0.726028	1
Follow-up	Respiratory	480	Pneumonia	md_EAS+EUR	78936	8336	70600	0.0288323	0.0121117	0.00509341	0.0525712	1.02925	1.00511	1.05398	0.0172874	0.168466	1
Follow-up	Respiratory	483	Acute bronchitis and bronchiolitis	md_EAS+EUR	72489	1889	70600	0.0535676	0.0239988	0.00653004	0.100605	1.05503	1.00655	1.10584	0.0256084	0.206493	1
Follow-up	Respiratory	495	Asthma	md_EAS+EUR	73510	963	72547	0.108408	0.0329153	0.0438943	0.172922	1.1145	1.04487	1.18877	0.000989294	0.0220891	1
Follow-up	Respiratory	496	Chronic airway obstruction	md_EAS+EUR	80740	8193	72547	0.0463705	0.0129937	0.0209028	0.0718382	1.04746	1.02112	1.07448	0.000358784	0.0101257	0.364524
Follow-up	Respiratory	497	Bronchitis	md_EAS+EUR	74021	1474	72547	0.0969476	0.0267522	0.0445132	0.149382	1.1018	1.04552	1.16112	0.000290187	0.00842372	0.29483
Follow-up	Respiratory	503	Pulmonary congestion and hypostasis	md_EAS+EUR	76411	107	76304	0.056743	0.0969428	-0.133265	0.246751	1.05838	0.875233	1.27986	0.55833	0.864107	1
Follow-up	Respiratory	504	Other alveolar and parietoalveolar pneumonopathy	md_EAS+EUR	76439	135	76304	-0.0734501	0.0864096	-0.242813	0.0959127	0.929183	0.784418	1.10066	0.395313	0.820233	1
Follow-up	Respiratory	506	Empyema and pneumothorax	md_EAS+EUR	76542	238	76304	0.0528427	0.0652973	-0.07514	0.180825	1.05426	0.927614	1.19821	0.418364	0.830635	1
Follow-up	Respiratory	507	Pleurisy; pleural effusion	md_EAS+EUR	76596	292	76304	-0.029838	0.0588955	-0.145273	0.0855971	0.970603	0.864786	1.08937	0.612417	0.875375	1
Follow-up	Respiratory	509	Respiratory failure, insufficiency, arrest	md_EAS+EUR	77026	722	76304	0.0654809	0.0379977	-0.00899457	0.139956	1.06767	0.991046	1.15022	0.0848367	0.429404	1
Follow-up	Respiratory	510	Other diseases of lung	md_EAS+EUR	77296	502	76794	0.0251167	0.0452905	-0.0636527	0.113886	1.02543	0.938331	1.12062	0.57919	0.864107	1
Follow-up	Respiratory	512	Other symptoms of respiratory system	md_EAS+EUR	77169	163	77006	0.0600047	0.0792489	-0.0953232	0.215333	1.06184	0.909079	1.24027	0.44895	0.848717	1
Follow-up	Respiratory	514	Abnormal findings examination of lungs	md_EAS+EUR	77152	134	77018	0.123451	0.0868768	-0.0468279	0.293729	1.13139	0.954252	1.34142	0.155321	0.55779	1
Follow-up	Respiratory	516	Abnormal sputum	md_EAS+EUR	77160	110	77050	0.0144399	0.0961229	-0.173961	0.202841	1.01454	0.84033	1.22488	0.880588	0.966235	1
Follow-up	Digestive	530	Diseases of esophagus	md_EAS+EUR	77217	327	76890	0.0512619	0.05572	-0.0579493	0.160473	1.0526	0.943698	1.17407	0.357577	0.803255	1
Follow-up	Digestive	531	Peptic ulcer (excl. esophageal)	md_EAS+EUR	77411	989	76422	0.0243495	0.0323045	-0.0389672	0.0876663	1.02465	0.961782	1.09162	0.450998	0.848717	1
Follow-up	Digestive	535	Gastritis and duodenitis	md_EAS+EUR	78283	3946	74337	0.0925417	0.0168103	0.0595935	0.12549	1.09696	1.0614	1.1337	3.69052e-08	4.16619e-06	3.74957e-05
Follow-up	Digestive	540	Appendiceal conditions	md_EAS+EUR	77202	428	76774	-0.085085	0.0490852	-0.181292	0.011122	0.918434	0.834192	1.01118	0.0830222	0.428235	1
Follow-up	Digestive	550	Abdominal hernia	md_EAS+EUR	77393	1067	76326	0.0386753	0.0313309	-0.0227334	0.100084	1.03943	0.977523	1.10526	0.21705	0.673509	1
Follow-up	Digestive	558	Noninfectious gastroenteritis	md_EAS+EUR	76692	285	76407	0.0322718	0.0598209	-0.0849772	0.149521	1.0328	0.918533	1.16128	0.58956	0.87063	1
Follow-up	Digestive	560	Intestinal obstruction without mention of hernia	md_EAS+EUR	77141	734	76407	0.049196	0.037355	-0.0240199	0.122412	1.05043	0.976266	1.13022	0.187844	0.621352	1
Follow-up	Digestive	565	Anal and rectal conditions	md_EAS+EUR	76967	659	76308	0.0535998	0.0393921	-0.0236088	0.130808	1.05506	0.976668	1.13975	0.173617	0.603959	1
Follow-up	Digestive	567	Peritonitis and retroperitoneal infections	md_EAS+EUR	76482	174	76308	-0.0208112	0.0760275	-0.169825	0.128203	0.979404	0.843812	1.13678	0.78429	0.937457	1
Follow-up	Digestive	569	Other disorders of intestine	md_EAS+EUR	76547	239	76308	0.109344	0.0653717	-0.0187849	0.237472	1.11555	0.98139	1.26804	0.0943974	0.446567	1
Follow-up	Digestive	571	Chronic liver disease and cirrhosis	md_EAS+EUR	77013	860	76153	0.0314725	0.0345345	-0.0362151	0.0991601	1.03197	0.964433	1.10424	0.362119	0.803303	1
Follow-up	Digestive	573	Other disorders of liver	md_EAS+EUR	76676	523	76153	0.0478193	0.0443473	-0.0391014	0.13474	1.04898	0.961653	1.14424	0.280904	0.724165	1
Follow-up	Digestive	574	Cholelithiasis and cholecystitis	md_EAS+EUR	77778	3651	74127	0.038897	0.017335	0.00492042	0.0728736	1.03966	1.00493	1.07559	0.0248425	0.205203	1
Follow-up	Digestive	575	Other biliary tract disease	md_EAS+EUR	74681	554	74127	0.0189706	0.0430014	-0.0653122	0.103253	1.01915	0.936775	1.10877	0.659096	0.896713	1
Follow-up	Digestive	578	Gastrointestinal hemorrhage	md_EAS+EUR	77338	986	76352	0.0473919	0.032453	-0.0162159	0.111	1.04853	0.983915	1.11739	0.144201	0.540619	1
Follow-up	Digestive	579	Other symptoms involving abdomen and pelvis	md_EAS+EUR	76480	128	76352	-0.0629592	0.08896	-0.237321	0.111402	0.938982	0.788738	1.11784	0.479116	0.848717	1
Follow-up	Genitourinary	580	Nephritis; nephrosis; renal sclerosis	md_EAS+EUR	76297	414	75883	0.0453575	0.0496507	-0.0519578	0.142673	1.0464	0.949369	1.15335	0.360963	0.803255	1
Follow-up	Genitourinary	585	Renal failure	md_EAS+EUR	76827	944	75883	0.0537216	0.0330489	-0.0110543	0.118498	1.05519	0.989007	1.1258	0.104052	0.460201	1
Follow-up	Genitourinary	586	Other disorders of the kidney and ureters	md_EAS+EUR	76189	306	75883	0.0594901	0.0576401	-0.0534845	0.172465	1.0613	0.947921	1.18823	0.302027	0.758448	1
Follow-up	Genitourinary	590	Pyelonephritis	md_EAS+EUR	76432	371	76061	0.0542134	0.0524154	-0.0485209	0.156948	1.05571	0.952637	1.16993	0.300995	0.758448	1
Follow-up	Genitourinary	591	Urinary tract infection	md_EAS+EUR	77022	961	76061	-0.0223895	0.0327258	-0.0865321	0.0417532	0.977859	0.917106	1.04264	0.493879	0.855431	1
Follow-up	Genitourinary	592	Cystitis and urethritis	md_EAS+EUR	76271	210	76061	0.183333	0.0698117	0.0465024	0.320164	1.20121	1.0476	1.37735	0.00863666	0.113959	1
Follow-up	Genitourinary	594	Urinary calculus	md_EAS+EUR	77660	2306	75354	0.0497075	0.0216043	0.00736313	0.0920519	1.05096	1.00739	1.09642	0.0214019	0.185849	1
Follow-up	Genitourinary	595	Hydronephrosis	md_EAS+EUR	75546	192	75354	-0.0652682	0.0727381	-0.207835	0.0772984	0.936816	0.812341	1.08036	0.369557	0.810949	1
Follow-up	Genitourinary	599	Other symptoms/disorders or the urinary system	md_EAS+EUR	77253	391	76862	0.0865417	0.0510592	-0.0135344	0.186618	1.0904	0.986557	1.20517	0.0900891	0.438231	1
Follow-up	Genitourinary	611	Abnormal findings on mammogram or breast exam	md_EAS+EUR	76992	225	76767	0.0234218	0.0685627	-0.110961	0.157805	1.0237	0.894974	1.17094	0.732643	0.916706	1
Follow-up	Dermatologic	681	Superficial cellulitis and abscess	md_EAS+EUR	76762	122	76640	0.0192683	0.0911283	-0.159343	0.19788	1.01946	0.852704	1.21882	0.832542	0.949929	1
Follow-up	Dermatologic	686	Other local infections of skin and subcutaneous tissue	md_EAS+EUR	77162	522	76640	0.00138296	0.044228	-0.0853039	0.0880699	1.00138	0.918233	1.09206	0.975055	0.998089	1
Follow-up	Dermatologic	687	Symptoms affecting skin	md_EAS+EUR	77172	222	76950	-0.00861782	0.0678126	-0.141531	0.124295	0.991419	0.868029	1.13235	0.898875	0.972525	1
Follow-up	Dermatologic	707	Chronic ulcer of skin	md_EAS+EUR	77202	179	77023	0.00908847	0.0758251	-0.139529	0.157706	1.00913	0.869768	1.17082	0.904593	0.972557	1
Follow-up	Dermatologic	709	Diffuse diseases of connective tissue	md_EAS+EUR	77143	109	77034	-0.0981537	0.0969454	-0.288167	0.0918593	0.90651	0.749637	1.09621	0.311316	0.767143	1
Follow-up	Musculoskeletal	714	Rheumatoid arthritis and other inflammatory polyarthropathies	md_EAS+EUR	75745	500	75245	0.0756506	0.0452634	-0.0130656	0.164367	1.07859	0.987019	1.17865	0.0946541	0.446567	1
Follow-up	Musculoskeletal	716	Other arthropathies	md_EAS+EUR	77372	2127	75245	0.061934	0.0222515	0.0183211	0.105547	1.06389	1.01849	1.11132	0.00537981	0.0769794	1
Follow-up	Musculoskeletal	720	Spinal stenosis	md_EAS+EUR	74277	505	73772	0.0261717	0.0450204	-0.0620684	0.114412	1.02652	0.939819	1.12121	0.561019	0.864107	1
Follow-up	Musculoskeletal	721	Spondylosis and allied disorders	md_EAS+EUR	77239	3467	73772	0.0510958	0.0180597	0.0156989	0.0864928	1.05242	1.01582	1.09034	0.00466532	0.0686952	1
Follow-up	Musculoskeletal	722	Intervertebral disc disorders	md_EAS+EUR	74602	830	73772	0.0454162	0.0352397	-0.0236536	0.114486	1.04646	0.976624	1.1213	0.197475	0.632916	1
Follow-up	Musculoskeletal	726	Peripheral enthesopathies and allied syndromes	md_EAS+EUR	76877	223	76654	-0.0190499	0.0675936	-0.151533	0.113434	0.98113	0.859389	1.12012	0.778074	0.932221	1
Follow-up	Musculoskeletal	727	Other disorders of synovium, tendon, and bursa	md_EAS+EUR	76873	219	76654	0.0378936	0.0687487	-0.096854	0.172641	1.03862	0.907689	1.18844	0.581504	0.866106	1
Follow-up	Musculoskeletal	729	Other disorders of soft tissues	md_EAS+EUR	76823	169	76654	0.00674065	0.0774428	-0.145047	0.158529	1.00676	0.864981	1.17179	0.930639	0.988014	1
Follow-up	Musculoskeletal	733	Other disorders of bone and cartilage	md_EAS+EUR	77173	213	76960	0.107988	0.0690427	-0.0273361	0.243311	1.11403	0.973034	1.27547	0.117801	0.488514	1
Follow-up	Musculoskeletal	740	Osteoarthrosis	md_EAS+EUR	77166	188	76978	-0.0371478	0.0733597	-0.180933	0.106637	0.963534	0.834491	1.11253	0.61259	0.875375	1
Follow-up	Musculoskeletal	743	Osteoporosis, osteopenia and pathological fracture	md_EAS+EUR	77250	417	76833	0.11576	0.0496698	0.0184069	0.213112	1.12273	1.01858	1.23752	0.0197752	0.179093	1
Follow-up	Musculoskeletal	745	Pain in joint	md_EAS+EUR	77156	130	77026	0.0969814	0.0883235	-0.0761327	0.270096	1.10184	0.926693	1.31009	0.272194	0.715705	1
Follow-up	Symptoms	760	Back pain	md_EAS+EUR	77194	248	76946	0.0399592	0.0643698	-0.0862055	0.166124	1.04077	0.917406	1.18072	0.534747	0.864107	1
Follow-up	Symptoms	783	Fever of unknown origin	md_EAS+EUR	77207	369	76838	0.0712745	0.052613	-0.0318469	0.174396	1.07388	0.968655	1.19053	0.175515	0.60571	1
Follow-up	Symptoms	785	Abdominal pain	md_EAS+EUR	77529	1273	76256	0.102347	0.0289955	0.0455161	0.159179	1.10777	1.04657	1.17255	0.000415934	0.0108356	0.422589
Follow-up	Symptoms	788	Syncope and collapse	md_EAS+EUR	77162	116	77046	0.104871	0.0935374	-0.0784626	0.288204	1.11057	0.924537	1.33403	0.262219	0.708548	1
Follow-up	Symptoms	790	Nonspecific findings on examination of blood	md_EAS+EUR	77175	119	77056	0.000747058	0.0920476	-0.179666	0.18116	1.00075	0.835549	1.19861	0.993524	0.998438	1
Follow-up	Symptoms	797	Shock	md_EAS+EUR	77218	254	76964	0.0128728	0.0633882	-0.111368	0.137114	1.01296	0.894609	1.14696	0.839073	0.950469	1
Follow-up	Injuries & poisonings	800	Fracture of lower limb	md_EAS+EUR	76098	1537	74561	0.0184038	0.0261707	-0.0328908	0.0696984	1.01857	0.967644	1.07218	0.481918	0.848717	1
Follow-up	Injuries & poisonings	801	Fracture of ankle and foot	md_EAS+EUR	74731	170	74561	-0.0769482	0.0776016	-0.229047	0.0751509	0.925938	0.795291	1.07805	0.321402	0.773802	1
Follow-up	Injuries & poisonings	803	Fracture of upper limb	md_EAS+EUR	75468	907	74561	-0.0215564	0.0340607	-0.0883154	0.0452026	0.978674	0.915472	1.04624	0.526812	0.861901	1
Follow-up	Injuries & poisonings	805	Fracture of vertebral column without mention of spinal cord injury	md_EAS+EUR	75279	718	74561	0.0285677	0.0381249	-0.0461571	0.103292	1.02898	0.954892	1.10882	0.453665	0.848717	1
Follow-up	Injuries & poisonings	807	Fracture of ribs	md_EAS+EUR	74895	334	74561	-0.0208246	0.0556624	-0.129923	0.0882736	0.979391	0.878163	1.09229	0.708312	0.905146	1
Follow-up	Injuries & poisonings	819	Skull and face fracture and other intercranial injury	md_EAS+EUR	77326	619	76707	0.0579443	0.040756	-0.0219375	0.137826	1.05966	0.978301	1.14778	0.155103	0.55779	1
Follow-up	Injuries & poisonings	830	Dislocation	md_EAS+EUR	77144	116	77028	0.101364	0.0937702	-0.0824255	0.285154	1.10668	0.92088	1.32997	0.279704	0.724165	1
Follow-up	Injuries & poisonings	916	Contusion	md_EAS+EUR	77153	137	77016	0.101039	0.0862984	-0.0681054	0.270184	1.10632	0.934162	1.31021	0.241673	0.706954	1
Follow-up	Dermatologic	939	Atopic/contact dermatitis due to other or unspecified	md_EAS+EUR	77193	317	76876	0.0420361	0.056452	-0.0686099	0.152682	1.04293	0.933691	1.16495	0.456493	0.848717	1
Follow-up	Injuries & poisonings	994	Sepsis and sirs	md_EAS+EUR	77153	103	77050	-0.126198	0.0989968	-0.320232	0.0678358	0.88144	0.725981	1.07019	0.202391	0.642891	1
Follow-up	Neoplasms	185	Cancer of prostate	md_EAS+EUR	30646	123	30523	0.124325	0.0914883	-0.0549921	0.303642	1.13238	0.946493	1.35478	0.174173	0.603959	1
Follow-up	Genitourinary	600	Hyperplasia of prostate	md_EAS+EUR	31506	983	30523	0.0685935	0.0331632	0.00359375	0.133593	1.071	1.0036	1.14293	0.0386056	0.267186	1
Follow-up	Genitourinary	601	Inflammatory diseases of prostate	md_EAS+EUR	30730	207	30523	0.145189	0.0702489	0.00750077	0.282876	1.15626	1.00753	1.32694	0.0387554	0.267186	1
Follow-up	Genitourinary	603	Other disorders of testis	md_EAS+EUR	30648	160	30488	-0.0322788	0.079575	-0.188246	0.123688	0.968237	0.828411	1.13166	0.685008	0.899183	1
Follow-up	Neoplasms	180	Cervical cancer and dysplasia	md_EAS+EUR	44229	324	43905	0.0408299	0.0563007	-0.0695194	0.151179	1.04167	0.932842	1.16321	0.468322	0.848717	1
Follow-up	Neoplasms	182	Malignant neoplasm of uterus	md_EAS+EUR	44086	181	43905	0.0433254	0.0751085	-0.103887	0.190538	1.04428	0.901327	1.2099	0.564049	0.864107	1
Follow-up	Neoplasms	184	Cancer of other female genital organs	md_EAS+EUR	44998	184	44814	0.0814749	0.0744973	-0.0645399	0.22749	1.08489	0.937499	1.25544	0.274103	0.71591	1
Follow-up	Neoplasms	218	Benign neoplasm of uterus	md_EAS+EUR	45468	1073	44395	0.0425557	0.0316846	-0.0195461	0.104657	1.04347	0.980644	1.11033	0.179238	0.608756	1
Follow-up	Genitourinary	610	Benign mammary dysplasias	md_EAS+EUR	45623	174	45449	0.0333292	0.0772871	-0.118154	0.184812	1.03389	0.88856	1.20299	0.666294	0.896713	1
Follow-up	Genitourinary	614	Inflammatory diseases of female pelvic organs	md_EAS+EUR	45797	913	44884	-0.0193497	0.0344979	-0.0869656	0.0482662	0.980836	0.916709	1.04945	0.574869	0.864107	1
Follow-up	Genitourinary	615	Endometriosis	md_EAS+EUR	45083	199	44884	-0.0313958	0.0724241	-0.173347	0.110555	0.969092	0.840846	1.1169	0.664652	0.896713	1
Follow-up	Genitourinary	618	Genital prolapse	md_EAS+EUR	45833	181	45652	0.0280302	0.0754003	-0.119754	0.175815	1.02843	0.887138	1.19222	0.710077	0.905193	1
Follow-up	Genitourinary	619	Noninflammatory female genital disorders	md_EAS+EUR	45813	118	45695	0.222781	0.0942107	0.0381282	0.407434	1.24955	1.03886	1.50296	0.0180441	0.169087	1
Follow-up	Genitourinary	622	Polyp of female genital organs	md_EAS+EUR	45842	245	45597	0.0331395	0.0650601	-0.0943783	0.160657	1.03369	0.909938	1.17428	0.610495	0.875375	1
Follow-up	Genitourinary	626	Disorders of menstruation and other abnormal bleeding from female genital tract	md_EAS+EUR	45724	281	45443	-0.0074528	0.0614706	-0.127935	0.11303	0.992575	0.87991	1.11967	0.9035	0.972525	1
Follow-up	Genitourinary	628	Ovarian cyst	md_EAS+EUR	45601	158	45443	-0.0873259	0.0808908	-0.245872	0.0712201	0.916378	0.782022	1.07382	0.280342	0.724165	1

## Sheet: PheWAS_female
time	group	variable	description	pgs	n_total	n_cases	n_controls	beta	SE	lci	uci	OR	OR_lci	OR_uci	p	p_fdr	p_bonferroni
Baseline	Socio-demographics	ownership_index	Ownership index	scz_EAS	45797	NA	NA	-0.00969199	0.00535204	-0.020182	0.000798011	NA	NA	NA	0.0701635	0.517632	1
Baseline	Socio-demographics	household_size	Household size	scz_EAS	45797	NA	NA	-0.0268385	0.00650385	-0.039586	-0.0140909	NA	NA	NA	3.68889e-05	0.00263492	0.0368889
Baseline	Socio-demographics	children	Number of children	scz_EAS	45797	NA	NA	-0.00650795	0.00463004	-0.0155828	0.00256692	NA	NA	NA	0.159852	0.662907	1
Baseline	Lifestyle	met	Physical activity	scz_EAS	45797	NA	NA	-0.142332	0.0520865	-0.244421	-0.0402423	NA	NA	NA	0.00628597	0.133744	1
Baseline	Lifestyle	alc_age_start	Age of alcohol initiation	scz_EAS	1003	NA	NA	-0.305836	0.36217	-1.01569	0.404016	NA	NA	NA	0.398621	0.848199	1
Baseline	Lifestyle	smoking_age_start	Age of smoking initation	scz_EAS	1583	NA	NA	0.682347	0.291934	0.110157	1.25454	NA	NA	NA	0.0195477	0.271496	1
Baseline	Lifestyle	cig_equiv_day	Cigarettes per day	scz_EAS	1583	NA	NA	0.0847965	0.191264	-0.290081	0.459674	NA	NA	NA	0.657575	0.934056	1
Baseline	Lifestyle	food_diversity_score	Food diversity	scz_EAS	45797	NA	NA	0.0120897	0.0125054	-0.0124208	0.0366002	NA	NA	NA	0.333669	0.792169	1
Baseline	Mental health and sleep	sleep_hours	Sleep duration	scz_EAS	45797	NA	NA	0.00256033	0.00656796	-0.0103129	0.0154335	NA	NA	NA	0.696671	0.935499	1
Baseline	Clinical measurements	bmi	Body mass index	scz_EAS	45797	NA	NA	-0.076179	0.0163637	-0.108252	-0.0441061	NA	NA	NA	3.2433e-06	0.000270275	0.0032433
Baseline	Clinical measurements	standing_height	Standing height	scz_EAS	45797	NA	NA	-0.0735318	0.0256048	-0.123717	-0.0233463	NA	NA	NA	0.00408337	0.102084	1
Baseline	Clinical measurements	sitting_height	Sitting height	scz_EAS	45797	NA	NA	-0.0495533	0.0149722	-0.0788988	-0.0202078	NA	NA	NA	0.000934714	0.0311571	0.934714
Baseline	Clinical measurements	sbp	Systolic blood pressure	scz_EAS	45797	NA	NA	-0.0868778	0.0980749	-0.279105	0.105349	NA	NA	NA	0.375713	0.825743	1
Baseline	Clinical measurements	dbp	NA	scz_EAS	45797	NA	NA	-0.0337984	0.0522123	-0.136134	0.0685376	NA	NA	NA	0.517423	0.898317	1
Baseline	Clinical measurements	heart_rate	Heart rate	scz_EAS	45797	NA	NA	-0.00206024	0.0555069	-0.110854	0.106733	NA	NA	NA	0.970392	0.999481	1
Baseline	Clinical measurements	random_glucose	Random glucose	scz_EAS	45402	NA	NA	-0.00376551	0.0113515	-0.0260144	0.0184834	NA	NA	NA	0.740102	0.943923	1
Baseline	Reproductive history	first_period_age	Age at menarche	scz_EAS	45796	NA	NA	-0.00893554	0.00900538	-0.0265861	0.00871501	NA	NA	NA	0.321084	0.785942	1
Baseline	Reproductive history	menopause_age	Age at menopause	scz_EAS	24741	NA	NA	0.0113358	0.0274015	-0.0423711	0.0650427	NA	NA	NA	0.679102	0.935499	1
Baseline	Reproductive history	preg_count	Number of pregnancies	scz_EAS	45796	NA	NA	0.0196862	0.00697565	0.00601394	0.0333585	NA	NA	NA	0.00477259	0.108468	1
Baseline	Reproductive history	live_birth_count	Number of live births	scz_EAS	45378	NA	NA	-0.00160307	0.00418562	-0.00980688	0.00660074	NA	NA	NA	0.701725	0.935499	1
Baseline	Reproductive history	live_birth_age01	Age at first live birth	scz_EAS	45189	NA	NA	0.00538234	0.0138035	-0.0216724	0.0324371	NA	NA	NA	0.696593	0.935499	1
Baseline	Reproductive history	still_birth_count	Number of still births	scz_EAS	45378	NA	NA	0.00149072	0.00160163	-0.00164847	0.00462991	NA	NA	NA	0.351985	0.801788	1
Baseline	Socio-demographics	region_is_urban	Urban area	scz_EAS	45797	22367	23430	0.00797592	0.0162345	-0.0238436	0.0397955	1.00801	0.976438	1.0406	0.623218	0.91991	1
Baseline	Socio-demographics	high_school	> 9 years education	scz_EAS	45797	8562	37235	0.0141441	0.0146669	-0.014603	0.0428911	1.01424	0.985503	1.04382	0.334868	0.792169	1
Baseline	Socio-demographics	employed	Employed	scz_EAS	45797	26678	19119	-0.0364582	0.0133258	-0.0625767	-0.0103396	0.964198	0.939341	0.989714	0.00622076	0.133744	1
Baseline	Socio-demographics	income	Household income >= 20,000	scz_EAS	45797	17654	28143	0.000114364	0.0116716	-0.0227619	0.0229906	1.00011	0.977495	1.02326	0.992182	0.999481	1
Baseline	Socio-demographics	married_now	Married	scz_EAS	45797	40581	5216	0.00492393	0.0165361	-0.0274868	0.0373347	1.00494	0.972887	1.03804	0.76588	0.94869	1
Baseline	Lifestyle	ever_reg_alcohol	Ever regular alcohol drinking	scz_EAS	45797	1411	44386	0.0127158	0.0286862	-0.0435092	0.0689408	1.0128	0.957424	1.07137	0.657569	0.934056	1
Baseline	Lifestyle	current_reg_alcohol	Current regular alcohol drinking	scz_EAS	45797	1003	44794	0.00738208	0.0336151	-0.0585036	0.0732677	1.00741	0.943175	1.07602	0.826178	0.959997	1
Baseline	Lifestyle	problem_drinking	Problem alcohol drinking	scz_EAS	45797	56	45741	0.133686	0.138645	-0.138058	0.405431	1.14303	0.871048	1.49995	0.334929	0.792169	1
Baseline	Lifestyle	ever_reg_smoking	Ever regular smoking	scz_EAS	45797	1583	44214	0.00705017	0.0285236	-0.048856	0.0629564	1.00708	0.952318	1.06498	0.804777	0.959997	1
Baseline	Lifestyle	current_reg_smoking	Current regular smoking	scz_EAS	45797	1164	44633	0.0301522	0.0322202	-0.0329994	0.0933037	1.03061	0.967539	1.0978	0.349368	0.801303	1
Baseline	Physical health	self_rated_poor_heath	Poor self-rated health	scz_EAS	45797	5209	40588	0.0312742	0.0156594	0.000581779	0.0619667	1.03177	1.00058	1.06393	0.0458087	0.440468	1
Baseline	Physical health	comparative_poor_health	Worse comparative health	scz_EAS	45797	8128	37669	0.0518001	0.0129707	0.0263776	0.0772226	1.05317	1.02673	1.08028	6.50672e-05	0.00415469	0.0650672
Baseline	Mental health and sleep	life_unsatisfied	Unsatisfied with life	scz_EAS	45797	1879	43918	0.062612	0.0250223	0.0135684	0.111656	1.06461	1.01366	1.11813	0.0123406	0.212769	1
Baseline	Mental health and sleep	stressful_life_events	Stressful life events	scz_EAS	45797	4256	41541	0.0322142	0.0168932	-0.000896529	0.0653249	1.03274	0.999104	1.06751	0.0565297	0.460983	1
Baseline	Mental health and sleep	snoring	Snoring	scz_EAS	45797	8221	37576	0.00518722	0.0130128	-0.0203178	0.0306923	1.0052	0.979887	1.03117	0.690169	0.935499	1
Baseline	Mental health and sleep	sleep_problems	Sleep problems	scz_EAS	45797	8796	37001	0.00168084	0.0126015	-0.0230181	0.0263798	1.00168	0.977245	1.02673	0.89389	0.980869	1
Baseline	Reproductive history	post_menopause	Post menopause	scz_EAS	45796	24741	21055	-0.0245598	0.0189776	-0.0617559	0.0126363	0.975739	0.940112	1.01272	0.195615	0.703652	1
Baseline	Physical health	asthma_diag	Asthma	scz_EAS	45925	398	45527	0.00100059	0.0527853	-0.102459	0.10446	1.001	0.902616	1.11011	0.984876	0.999481	1
Baseline	Physical health	emph_bronc_diag	Emphysema/bronchitis	scz_EAS	46521	1790	44731	0.0247619	0.0256546	-0.0255211	0.0750448	1.02507	0.974802	1.07793	0.334443	0.792169	1
Baseline	Physical health	has_copd	Chronic obstructive pulmonary disease	scz_EAS	47416	4588	42828	0.0218476	0.0171521	-0.0117705	0.0554658	1.02209	0.988298	1.05703	0.20275	0.713908	1
Baseline	Physical health	tb_diag	Tuberculosis	scz_EAS	45990	697	45293	-0.0300002	0.0401772	-0.108747	0.0487471	0.970445	0.896957	1.04995	0.455247	0.868762	1
Baseline	Physical health	kidney_dis_diag	Kidney disease	scz_EAS	46014	950	45064	-0.00373047	0.0346762	-0.0716958	0.0642349	0.996276	0.930814	1.06634	0.914329	0.988725	1
Baseline	Physical health	cirrhosis_hep_diag	Cirrhosis/chronic hepatitis	scz_EAS	45902	513	45389	0.0200095	0.0465935	-0.0713139	0.111333	1.02021	0.93117	1.11777	0.667597	0.93512	1
Baseline	Physical health	gall_diag	Gallstone/gallbladder disease	scz_EAS	46818	4532	42286	-0.00591499	0.0167033	-0.0386535	0.0268235	0.994102	0.962084	1.02719	0.723248	0.940181	1
Baseline	Physical health	has_diabetes	Diabetes	scz_EAS	46898	4045	42853	-0.00548405	0.0177068	-0.0401895	0.0292214	0.994531	0.960607	1.02965	0.756779	0.94869	1
Baseline	Physical health	cancer_diag	Cancer	scz_EAS	45820	267	45553	-0.0859823	0.064231	-0.211875	0.0399103	0.91761	0.809066	1.04072	0.180687	0.692287	1
Baseline	Physical health	fracture_diag	Fracture	scz_EAS	46430	3096	43334	0.00748271	0.0199707	-0.0316598	0.0466252	1.00751	0.968836	1.04773	0.707895	0.936369	1
Baseline	Physical health	head_injury_diag	Head injury	scz_EAS	45886	401	45485	0.0106305	0.052383	-0.0920402	0.113301	1.01069	0.912069	1.11997	0.839183	0.959997	1
Baseline	Physical health	peptic_ulcer_diag	Peptic ulcer	scz_EAS	46147	1692	44455	-0.018702	0.0260806	-0.06982	0.032416	0.981472	0.932562	1.03295	0.473323	0.871011	1
Baseline	Physical health	rheum_arthritis_diag	Rheumatoid arthritis	scz_EAS	46130	1617	44513	0.0365414	0.026659	-0.0157101	0.088793	1.03722	0.984413	1.09285	0.170469	0.6868	1
Baseline	Physical health	rheum_heart_dis_diag	Rheumatoid heart disease	scz_EAS	45866	186	45680	0.0336619	0.0767019	-0.116674	0.183998	1.03423	0.889875	1.20201	0.660758	0.93512	1
Baseline	Physical health	stroke_or_tia_diag	Stroke/transient ischemic attack	scz_EAS	45868	631	45237	0.0240064	0.0426508	-0.0595891	0.107602	1.0243	0.942152	1.1136	0.573531	0.908165	1
Baseline	Physical health	chd_diag	Chronic heart disease	scz_EAS	45963	1956	44007	0.00195112	0.0254204	-0.0478728	0.0517751	1.00195	0.953255	1.05314	0.938819	0.989929	1
Baseline	Mental health and sleep	depression	Major depression	scz_EAS	45901	501	45400	0.0491164	0.0469597	-0.0429246	0.141157	1.05034	0.957984	1.15161	0.295595	0.773809	1
Baseline	Mental health and sleep	dep_smp	Depressive symptoms	scz_EAS	46278	2229	44049	0.0499091	0.0228285	0.00516529	0.094653	1.05118	1.00518	1.09928	0.0287962	0.33833	1
Baseline	Mental health and sleep	anxiety	Generalised anxiety disorder	scz_EAS	45838	200	45638	-0.200759	0.0738776	-0.345559	-0.0559586	0.81811	0.707825	0.945578	0.00657872	0.137057	1
Baseline	Mental health and sleep	continuous_anxiety	Continuous anxiety	scz_EAS	45889	469	45420	-0.0295376	0.0485055	-0.124608	0.0655332	0.970894	0.882843	1.06773	0.542555	0.906247	1
Baseline	Mental health and sleep	continuous_pain	Continuous pain	scz_EAS	46020	835	45185	-0.0692842	0.0368717	-0.141553	0.0029843	0.933061	0.868009	1.00299	0.0602359	0.474299	1
Baseline	Mental health and sleep	panic_attacks	Panic attacks	scz_EAS	46065	1163	44902	-0.0104646	0.0314515	-0.0721094	0.0511803	0.98959	0.930429	1.05251	0.739345	0.943923	1
Baseline	Mental health and sleep	phobic	Phobia symptoms	scz_EAS	45917	613	45304	-0.151049	0.0430781	-0.235482	-0.0666159	0.859806	0.79019	0.935554	0.000454213	0.0174697	0.454213
Baseline	Mental health and sleep	neurasthenia_diag	Neurasthenia	scz_EAS	45939	829	45110	0.0231611	0.0369096	-0.0491818	0.0955041	1.02343	0.952008	1.10021	0.530325	0.905007	1
Baseline	Mental health and sleep	psych_disorder_diag	Psychiatric disorder	scz_EAS	45854	242	45612	0.192142	0.0675461	0.0597514	0.324532	1.21184	1.06157	1.38338	0.00444669	0.104954	1
Baseline	Reproductive history	had_hysterectomy	Had hysterectomy	scz_EAS	46238	2333	43905	-0.0531591	0.0223487	-0.0969626	-0.0093556	0.948229	0.90759	0.990688	0.0173776	0.255553	1
Baseline	Reproductive history	had_breast_lump_removed	Had breast lump removed	scz_EAS	45893	532	45361	-0.079023	0.0457598	-0.168712	0.0106662	0.924019	0.844752	1.01072	0.084184	0.57268	1
Baseline	Reproductive history	had_ovary_removed	Had ovary removed	scz_EAS	45935	865	45070	-0.104672	0.0361623	-0.17555	-0.0337935	0.90062	0.838996	0.966771	0.00379768	0.0986166	1
Follow-up	Infectious diseases	10	Tuberculosis	scz_EAS	45847	297	45550	0.0777933	0.0608316	-0.0414365	0.197023	1.0809	0.95941	1.21777	0.200956	0.710093	1
Follow-up	Infectious diseases	38	Septicemia	scz_EAS	45606	56	45550	0.160021	0.140959	-0.116258	0.436301	1.17354	0.890245	1.54697	0.256278	0.758218	1
Follow-up	Infectious diseases	53	Herpes zoster	scz_EAS	45640	381	45259	0.000157648	0.0539091	-0.105504	0.105819	1.00016	0.899871	1.11162	0.997667	0.999666	1
Follow-up	Infectious diseases	70	Viral hepatitis	scz_EAS	45493	234	45259	0.00094016	0.0684519	-0.133226	0.135106	1.00094	0.875268	1.14466	0.989042	0.999481	1
Follow-up	Infectious diseases	79	Viral infection	scz_EAS	45342	83	45259	-0.0165295	0.115556	-0.24302	0.209961	0.983606	0.784256	1.23363	0.886256	0.979289	1
Follow-up	Infectious diseases	136	Other infectious and parasitic diseases	scz_EAS	45823	123	45700	0.108465	0.0954679	-0.0786519	0.295582	1.11457	0.924362	1.34391	0.255897	0.758218	1
Follow-up	Neoplasms	149	Cancer of larynx, pharynx, nasal cavities	scz_EAS	45810	71	45739	0.150013	0.124808	-0.0946108	0.394638	1.16185	0.909727	1.48385	0.229383	0.747175	1
Follow-up	Neoplasms	150	Cancer of esophagus	scz_EAS	44666	170	44496	-0.0536513	0.0820855	-0.214539	0.107236	0.947763	0.806914	1.1132	0.513368	0.898317	1
Follow-up	Neoplasms	151	Cancer of stomach	scz_EAS	44797	301	44496	-0.0355373	0.0607083	-0.154526	0.083451	0.965087	0.856821	1.08703	0.558294	0.907794	1
Follow-up	Neoplasms	153	Colorectal cancer	scz_EAS	44961	427	44534	-0.0235468	0.0510325	-0.12357	0.0764768	0.976728	0.883759	1.07948	0.644506	0.930022	1
Follow-up	Neoplasms	155	Cancer of liver and intrahepatic bile duct	scz_EAS	44743	247	44496	0.103892	0.0668513	-0.0271363	0.234921	1.10948	0.973229	1.26481	0.120165	0.616232	1
Follow-up	Neoplasms	157	Pancreatic cancer	scz_EAS	44593	97	44496	0.0664596	0.107455	-0.144152	0.277071	1.06872	0.865756	1.31926	0.536253	0.905007	1
Follow-up	Neoplasms	158	Neoplasm of unspecified nature of digestive system	scz_EAS	44613	117	44496	-0.0493844	0.096824	-0.239159	0.140391	0.951815	0.787289	1.15072	0.610021	0.916787	1
Follow-up	Neoplasms	159	Malignant neoplasm of other and ill-defined sites within the digestive organs and peritoneum	scz_EAS	44622	126	44496	0.150938	0.0943138	-0.0339167	0.335793	1.16292	0.966652	1.39905	0.109513	0.598434	1
Follow-up	Neoplasms	165	Cancer within the respiratory system	scz_EAS	45965	671	45294	0.0220468	0.0409405	-0.0581966	0.10229	1.02229	0.943464	1.1077	0.590226	0.916787	1
Follow-up	Neoplasms	170	Cancer of bone and connective tissue	scz_EAS	45807	49	45758	0.0764233	0.150283	-0.218132	0.370979	1.07942	0.804019	1.44915	0.611083	0.916787	1
Follow-up	Neoplasms	174	Breast cancer	scz_EAS	45264	586	44678	0.0268422	0.0436572	-0.058726	0.11241	1.02721	0.942965	1.11897	0.538661	0.905031	1
Follow-up	Neoplasms	180	Cervical cancer and dysplasia	scz_EAS	44229	324	43905	-0.0378029	0.0583998	-0.152267	0.0766608	0.962903	0.858759	1.07968	0.517431	0.898317	1
Follow-up	Neoplasms	182	Malignant neoplasm of uterus	scz_EAS	44086	181	43905	0.0300389	0.0779478	-0.122739	0.182817	1.03049	0.884495	1.20059	0.699962	0.935499	1
Follow-up	Neoplasms	184	Cancer of other female genital organs	scz_EAS	44998	184	44814	-0.0827587	0.077356	-0.234376	0.068859	0.920573	0.791064	1.07129	0.28469	0.771593	1
Follow-up	Neoplasms	189	Cancer of urinary organs (incl. kidney and bladder)	scz_EAS	45821	124	45697	0.0901092	0.0945533	-0.0952153	0.275434	1.09429	0.909177	1.3171	0.340591	0.795235	1
Follow-up	Neoplasms	191	Manlignant and unknown neoplasms of brain and nervous system	scz_EAS	45671	94	45577	-0.144548	0.107881	-0.355995	0.0668993	0.865414	0.700476	1.06919	0.180285	0.692287	1
Follow-up	Neoplasms	193	Thyroid cancer	scz_EAS	45707	117	45590	-0.0211986	0.0969946	-0.211308	0.168911	0.979024	0.809525	1.18401	0.826997	0.959997	1
Follow-up	Neoplasms	195	Cancer, suspected or other	scz_EAS	45397	133	45264	0.0280614	0.091181	-0.150653	0.206776	1.02846	0.860146	1.22971	0.758269	0.94869	1
Follow-up	Neoplasms	198	Secondary malignant neoplasm	scz_EAS	45424	160	45264	-0.112555	0.0827475	-0.27474	0.0496303	0.893548	0.75977	1.05088	0.17376	0.6868	1
Follow-up	Neoplasms	199	Neoplasm of uncertain behavior	scz_EAS	45662	398	45264	-0.0202337	0.0527422	-0.123608	0.0831409	0.97997	0.883726	1.08669	0.701249	0.935499	1
Follow-up	Neoplasms	202	Cancer of other lymphoid, histiocytic tissue	scz_EAS	45733	105	45628	-0.174206	0.102089	-0.374301	0.0258876	0.840123	0.68777	1.02623	0.0879297	0.582316	1
Follow-up	Neoplasms	204	Leukemia	scz_EAS	45754	126	45628	-0.144687	0.0934603	-0.327869	0.0384951	0.865293	0.720457	1.03925	0.121595	0.617234	1
Follow-up	Neoplasms	208	Benign neoplasm of colon	scz_EAS	45525	296	45229	0.0319787	0.0612011	-0.0879753	0.151933	1.0325	0.915783	1.16408	0.601309	0.916787	1
Follow-up	Neoplasms	211	Benign neoplasm of other parts of digestive system	scz_EAS	44802	255	44547	-0.00405539	0.0659148	-0.133248	0.125138	0.995953	0.875248	1.1333	0.950941	0.992387	1
Follow-up	Neoplasms	214	Lipoma	scz_EAS	45825	139	45686	-0.074467	0.0888751	-0.248662	0.0997282	0.928238	0.779843	1.10487	0.402096	0.848199	1
Follow-up	Neoplasms	218	Benign neoplasm of uterus	scz_EAS	45468	1073	44395	-0.0440177	0.0327482	-0.108204	0.0201688	0.956937	0.897444	1.02037	0.178908	0.692287	1
Follow-up	Neoplasms	224	Benign neoplasm of eye	scz_EAS	45701	124	45577	-0.0682556	0.0955422	-0.255518	0.119007	0.934022	0.774515	1.12638	0.474978	0.87152	1
Follow-up	Neoplasms	225	Benign neoplasm of brain and other parts of nervous system	scz_EAS	45657	80	45577	0.0943102	0.117191	-0.135385	0.324005	1.0989	0.87338	1.38265	0.420962	0.860863	1
Follow-up	Neoplasms	226	Benign neoplasm of thyroid glands	scz_EAS	45711	121	45590	0.0506228	0.0953456	-0.136255	0.2375	1.05193	0.87262	1.26808	0.59546	0.916787	1
Follow-up	Neoplasms	228	Hemangioma and lymphangioma, any site	scz_EAS	45813	70	45743	0.183519	0.125494	-0.0624487	0.429486	1.20144	0.939461	1.53647	0.143638	0.656064	1
Follow-up	Neoplasms	229	Benign neoplasm of unspecified sites	scz_EAS	45807	68	45739	-0.0608187	0.126563	-0.308881	0.187244	0.940994	0.734268	1.20592	0.630842	0.923232	1
Follow-up	Endocrine/metabolic	240	Simple and unspecified goiter	scz_EAS	45690	267	45423	0.0267177	0.0644801	-0.0996633	0.153099	1.02708	0.905142	1.16544	0.678614	0.935499	1
Follow-up	Endocrine/metabolic	241	Nontoxic nodular goiter	scz_EAS	45509	86	45423	-0.0425032	0.113389	-0.264746	0.17974	0.958387	0.767401	1.19691	0.707777	0.936369	1
Follow-up	Endocrine/metabolic	242	Thyrotoxicosis with or without goiter	scz_EAS	45545	122	45423	-0.0270682	0.0948318	-0.212938	0.158802	0.973295	0.808206	1.17211	0.775312	0.94869	1
Follow-up	Endocrine/metabolic	250	Diabetes mellitus	scz_EAS	46905	4512	42393	-0.0302124	0.0166576	-0.0628613	0.00243647	0.970239	0.939074	1.00244	0.069719	0.517632	1
Follow-up	Endocrine/metabolic	251	Other disorders of pancreatic internal secretion	scz_EAS	45812	54	45758	0.153401	0.144778	-0.130363	0.437165	1.16579	0.877776	1.54831	0.289344	0.771593	1
Follow-up	Endocrine/metabolic	260	Protein-calorie malnutrition	scz_EAS	45810	66	45744	0.0448151	0.129717	-0.209431	0.299061	1.04583	0.811045	1.34859	0.729732	0.943923	1
Follow-up	Endocrine/metabolic	272	Disorders of lipoid metabolism	scz_EAS	45947	475	45472	-0.0102837	0.04891	-0.106147	0.0855799	0.989769	0.899292	1.08935	0.833467	0.959997	1
Follow-up	Endocrine/metabolic	274	Gout and other crystal arthropathies	scz_EAS	45818	65	45753	-0.043309	0.129936	-0.297984	0.211366	0.957615	0.742313	1.23536	0.738901	0.943923	1
Follow-up	Endocrine/metabolic	276	Disorders of fluid, electrolyte, and acid-base balance	scz_EAS	45961	421	45540	-0.0801139	0.0526288	-0.183266	0.0230384	0.923011	0.832546	1.02331	0.127947	0.627493	1
Follow-up	Endocrine/metabolic	277	Other disorders of metabolism	scz_EAS	45819	65	45754	-0.042036	0.129531	-0.295917	0.211845	0.958835	0.743849	1.23596	0.745541	0.946118	1
Follow-up	Hematopoietic	280	Iron deficiency anemias	scz_EAS	45619	81	45538	-0.00863137	0.116151	-0.236287	0.219024	0.991406	0.789554	1.24486	0.940762	0.989929	1
Follow-up	Hematopoietic	285	Other anemias	scz_EAS	45811	273	45538	0.0854494	0.0637787	-0.0395568	0.210456	1.08921	0.961215	1.23424	0.180317	0.692287	1
Follow-up	Hematopoietic	287	Purpura and other hemorrhagic conditions	scz_EAS	45827	124	45703	0.099706	0.0936231	-0.0837953	0.283207	1.10485	0.91962	1.32738	0.286888	0.771593	1
Follow-up	Hematopoietic	289	Other diseases of blood and blood-forming organs	scz_EAS	45811	66	45745	0.0582996	0.128728	-0.194007	0.310606	1.06003	0.823652	1.36425	0.650627	0.932131	1
Follow-up	Mental disorders	290	Delirium dementia and amnestic and other cognitive disorders	scz_EAS	45837	127	45710	-0.0110894	0.0945955	-0.196497	0.174318	0.988972	0.821604	1.19043	0.906678	0.986592	1
Follow-up	Mental disorders	293	Symptoms involving head and neck	scz_EAS	45814	87	45727	-0.102354	0.112095	-0.322059	0.117352	0.90271	0.724655	1.12452	0.36119	0.811285	1
Follow-up	Mental disorders	295	Schizophrenia and other psychotic disorders	scz_EAS	45460	104	45356	0.512826	0.103306	0.310347	0.715305	1.67	1.3639	2.04481	6.89973e-07	7.66637e-05	0.000689973
Follow-up	Mental disorders	300	Anxiety disorders	scz_EAS	45713	357	45356	0.0767533	0.0557518	-0.0325203	0.186027	1.07978	0.968003	1.20445	0.168606	0.682616	1
Follow-up	Mental disorders	303	Psychogenic and somatoform disorders	scz_EAS	45487	131	45356	-0.0633097	0.0913316	-0.24232	0.1157	0.938653	0.784805	1.12266	0.488193	0.879628	1
Follow-up	Neurological	331	Other cerebral degenerations	scz_EAS	45646	143	45503	0.0419222	0.0885008	-0.131539	0.215384	1.04281	0.876745	1.24034	0.635719	0.9235	1
Follow-up	Neurological	332	Parkinson's disease	scz_EAS	45616	113	45503	0.145772	0.0989925	-0.0482532	0.339797	1.15693	0.952892	1.40466	0.140871	0.656064	1
Follow-up	Neurological	339	Other headache syndromes	scz_EAS	45942	536	45406	0.00450696	0.0457314	-0.0851266	0.0941405	1.00452	0.918396	1.09871	0.921493	0.989929	1
Follow-up	Neurological	345	Epilepsy, recurrent seizures, convulsions	scz_EAS	45615	112	45503	0.102677	0.0988274	-0.0910244	0.296379	1.10813	0.912995	1.34498	0.298825	0.780223	1
Follow-up	Neurological	348	Other conditions of brain	scz_EAS	45606	103	45503	0.17227	0.103751	-0.031083	0.375622	1.188	0.969395	1.4559	0.0968322	0.595701	1
Follow-up	Neurological	352	Disorders of other cranial nerves	scz_EAS	45853	258	45595	-0.0328581	0.0650768	-0.160409	0.0946925	0.967676	0.851796	1.09932	0.613621	0.917471	1
Follow-up	Neurological	357	Inflammatory and toxic neuropathy	scz_EAS	45810	79	45731	-0.0707636	0.117587	-0.301234	0.159707	0.931682	0.739905	1.17317	0.547308	0.906727	1
Follow-up	Sense organs	361	Retinal detachments and defects	scz_EAS	45450	101	45349	0.0228234	0.104043	-0.181102	0.226748	1.02309	0.834351	1.25451	0.826366	0.959997	1
Follow-up	Sense organs	362	Other retinal disorders	scz_EAS	45553	204	45349	0.0233354	0.0732817	-0.120297	0.166967	1.02361	0.886657	1.18172	0.750155	0.946611	1
Follow-up	Sense organs	365	Glaucoma	scz_EAS	45629	280	45349	-0.0408755	0.0629606	-0.164278	0.0825274	0.959949	0.848506	1.08603	0.516194	0.898317	1
Follow-up	Sense organs	366	Cataract	scz_EAS	46452	2632	43820	-0.0093603	0.0218616	-0.052209	0.0334884	0.990683	0.949131	1.03406	0.668533	0.93512	1
Follow-up	Sense organs	369	Infection of the eye	scz_EAS	45438	76	45362	0.00308553	0.119333	-0.230807	0.236978	1.00309	0.793893	1.26741	0.979372	0.999481	1
Follow-up	Sense organs	370	Keratitis	scz_EAS	45442	80	45362	0.112704	0.116232	-0.115111	0.34052	1.1193	0.891267	1.40568	0.332222	0.792169	1
Follow-up	Sense organs	372	Disorders of conjunctiva	scz_EAS	45692	330	45362	-0.07872	0.0578124	-0.192032	0.0345923	0.924299	0.82528	1.0352	0.17331	0.6868	1
Follow-up	Sense organs	374	Other disorders of eyelids	scz_EAS	45438	76	45362	0.126196	0.119676	-0.108368	0.36076	1.1345	0.897297	1.43442	0.291662	0.771593	1
Follow-up	Sense organs	379	Other disorders of eye	scz_EAS	45823	96	45727	0.0577629	0.107207	-0.152362	0.267888	1.05946	0.858677	1.3072	0.590025	0.916787	1
Follow-up	Sense organs	381	Otitis media and eustachian tube disorders	scz_EAS	45815	102	45713	-0.0749375	0.103378	-0.277558	0.127683	0.927802	0.757632	1.13619	0.46852	0.870462	1
Follow-up	Sense organs	386	Vertiginous syndromes and other disorders of vestibular system	scz_EAS	46148	1325	44823	-0.0243234	0.0293178	-0.0817863	0.0331394	0.97597	0.921469	1.03369	0.406738	0.852644	1
Follow-up	Sense organs	389	Hearing loss	scz_EAS	45837	221	45616	-0.0474995	0.070549	-0.185776	0.0907767	0.953611	0.83046	1.09502	0.500767	0.892633	1
Follow-up	Circulatory system	394	Rheumatic disease of the heart valves	scz_EAS	45879	207	45672	-0.055406	0.0727749	-0.198045	0.0872327	0.946101	0.820333	1.09115	0.446457	0.866811	1
Follow-up	Circulatory system	401	Hypertension	scz_EAS	47227	2375	44852	0.010262	0.0238817	-0.0365462	0.0570702	1.01031	0.964114	1.05873	0.667413	0.93512	1
Follow-up	Circulatory system	411	Ischemic heart disease	scz_EAS	48525	8627	39898	-0.0104489	0.0136924	-0.037286	0.0163882	0.989605	0.963401	1.01652	0.445394	0.866811	1
Follow-up	Circulatory system	414	Other forms of chronic heart disease	scz_EAS	40435	537	39898	-0.0550048	0.0461444	-0.145448	0.0354382	0.946481	0.864635	1.03607	0.233255	0.749521	1
Follow-up	Circulatory system	415	Pulmonary heart disease	scz_EAS	46448	1030	45418	0.0468625	0.0356835	-0.0230772	0.116802	1.04798	0.977187	1.1239	0.189088	0.698092	1
Follow-up	Circulatory system	418	Nonspecific chest pain	scz_EAS	45820	123	45697	0.0299323	0.0947645	-0.155806	0.215671	1.03038	0.855725	1.24069	0.752109	0.947241	1
Follow-up	Circulatory system	420	Carditis	scz_EAS	45784	159	45625	-0.095193	0.0832854	-0.258432	0.0680465	0.909197	0.772261	1.07042	0.25305	0.756297	1
Follow-up	Circulatory system	425	Cardiomyopathy	scz_EAS	45725	100	45625	-0.0588761	0.104733	-0.264152	0.1464	0.942824	0.767857	1.15766	0.57401	0.908165	1
Follow-up	Circulatory system	426	Cardiac conduction disorders	scz_EAS	45002	57	44945	0.0521225	0.138239	-0.218826	0.323071	1.0535	0.803462	1.38136	0.706139	0.936369	1
Follow-up	Circulatory system	427	Cardiac dysrhythmias	scz_EAS	46082	1137	44945	-0.02671	0.0318009	-0.0890398	0.0356199	0.973644	0.914809	1.03626	0.400958	0.848199	1
Follow-up	Circulatory system	428	Congestive heart failure; nonhypertensive	scz_EAS	46193	885	45308	-0.0408668	0.0365005	-0.112408	0.0306742	0.959957	0.89368	1.03115	0.262874	0.760656	1
Follow-up	Circulatory system	430	Intracranial hemorrhage	scz_EAS	40212	3517	36695	-0.000299518	0.0195492	-0.038616	0.038017	0.999701	0.96212	1.03875	0.987776	0.999481	1
Follow-up	Circulatory system	433	Cerebrovascular disease	scz_EAS	49379	12684	36695	-0.00410799	0.0117935	-0.0272232	0.0190072	0.9959	0.973144	1.01919	0.727594	0.943702	1
Follow-up	Circulatory system	440	Atherosclerosis	scz_EAS	45857	362	45495	0.0412127	0.0560358	-0.0686175	0.151043	1.04207	0.933684	1.16305	0.462053	0.870462	1
Follow-up	Circulatory system	442	Other aneurysm	scz_EAS	45583	88	45495	0.0122287	0.110845	-0.205028	0.229486	1.0123	0.814624	1.25795	0.912154	0.988725	1
Follow-up	Circulatory system	443	Peripheral vascular disease	scz_EAS	45576	81	45495	0.11489	0.115643	-0.11177	0.34155	1.12175	0.89425	1.40713	0.32047	0.785942	1
Follow-up	Circulatory system	451	Phlebitis and thrombophlebitis	scz_EAS	45549	91	45458	-0.122696	0.110181	-0.338651	0.0932585	0.884532	0.712731	1.09775	0.265456	0.760656	1
Follow-up	Circulatory system	454	Varicose veins	scz_EAS	45782	324	45458	0.0764353	0.058582	-0.0383854	0.191256	1.07943	0.962342	1.21077	0.191975	0.698092	1
Follow-up	Respiratory	465	Acute upper respiratory infections of multiple or unspecified sites	scz_EAS	46080	902	45178	0.00194675	0.0352712	-0.0671848	0.0710783	1.00195	0.935022	1.07367	0.955984	0.992715	1
Follow-up	Respiratory	470	Septal deviations/turbinate hypertrophy	scz_EAS	45268	47	45221	0.101505	0.153463	-0.199282	0.402291	1.10683	0.819319	1.49525	0.508337	0.898317	1
Follow-up	Respiratory	471	Nasal polyps	scz_EAS	45281	60	45221	0.0680468	0.134833	-0.196226	0.33232	1.07042	0.821826	1.3942	0.613788	0.917471	1
Follow-up	Respiratory	472	Chronic pharyngitis and nasopharyngitis	scz_EAS	45295	74	45221	-0.0403978	0.120771	-0.277109	0.196314	0.960407	0.757972	1.21691	0.738003	0.943923	1
Follow-up	Respiratory	473	Diseases of the larynx and vocal cords	scz_EAS	45321	100	45221	0.131227	0.104473	-0.0735406	0.335995	1.14023	0.929098	1.39933	0.209086	0.720986	1
Follow-up	Respiratory	474	Acute and chronic tonsillitis	scz_EAS	45382	161	45221	-0.0147143	0.0823317	-0.176084	0.146656	0.985393	0.838547	1.15796	0.858158	0.961565	1
Follow-up	Respiratory	475	Chronic sinusitis	scz_EAS	45379	158	45221	-0.0563137	0.0829169	-0.218831	0.106203	0.945243	0.803458	1.11205	0.497038	0.889011	1
Follow-up	Respiratory	477	Epistaxis or throat hemorrhage	scz_EAS	45305	84	45221	0.0649985	0.11353	-0.15752	0.287517	1.06716	0.85426	1.33311	0.566967	0.908165	1
Follow-up	Respiratory	479	Other upper respiratory disease	scz_EAS	45287	66	45221	0.140291	0.127698	-0.109997	0.390579	1.15061	0.895837	1.47784	0.271936	0.766116	1
Follow-up	Respiratory	480	Pneumonia	scz_EAS	46458	4502	41956	-0.0264442	0.0169776	-0.0597204	0.00683194	0.973902	0.942028	1.00686	0.11933	0.616232	1
Follow-up	Respiratory	483	Acute bronchitis and bronchiolitis	scz_EAS	43200	1244	41956	0.0208031	0.0306883	-0.039346	0.0809521	1.02102	0.961418	1.08432	0.497846	0.889011	1
Follow-up	Respiratory	495	Asthma	scz_EAS	43993	555	43438	0.000620922	0.0446301	-0.0868542	0.088096	1.00062	0.916811	1.09209	0.9889	0.999481	1
Follow-up	Respiratory	496	Chronic airway obstruction	scz_EAS	47123	3685	43438	0.0187731	0.0195811	-0.0196059	0.057152	1.01895	0.980585	1.05882	0.337693	0.792169	1
Follow-up	Respiratory	497	Bronchitis	scz_EAS	44303	865	43438	-0.00205637	0.0361812	-0.0729715	0.0688588	0.997946	0.929627	1.07128	0.954676	0.992387	1
Follow-up	Respiratory	503	Pulmonary congestion and hypostasis	scz_EAS	45476	50	45426	0.0138198	0.148588	-0.277412	0.305052	1.01392	0.757742	1.3567	0.925898	0.989929	1
Follow-up	Respiratory	504	Other alveolar and parietoalveolar pneumonopathy	scz_EAS	45508	82	45426	-0.0104431	0.116145	-0.238087	0.2172	0.989611	0.788134	1.24259	0.928355	0.989929	1
Follow-up	Respiratory	506	Empyema and pneumothorax	scz_EAS	45495	69	45426	0.268377	0.125888	0.0216371	0.515116	1.30784	1.02187	1.67383	0.033017	0.35888	1
Follow-up	Respiratory	507	Pleurisy; pleural effusion	scz_EAS	45557	131	45426	-0.128548	0.0914957	-0.30788	0.0507837	0.879371	0.735004	1.0521	0.160033	0.662907	1
Follow-up	Respiratory	509	Respiratory failure, insufficiency, arrest	scz_EAS	45732	306	45426	0.0733055	0.0605502	-0.0453729	0.191984	1.07606	0.955641	1.21165	0.226027	0.744478	1
Follow-up	Respiratory	510	Other diseases of lung	scz_EAS	45868	245	45623	0.00229112	0.0674213	-0.129855	0.134437	1.00229	0.878223	1.14389	0.972891	0.999481	1
Follow-up	Respiratory	512	Other symptoms of respiratory system	scz_EAS	45815	91	45724	0.0568305	0.109556	-0.157899	0.27156	1.05848	0.853936	1.31201	0.603946	0.916787	1
Follow-up	Respiratory	514	Abnormal findings examination of lungs	scz_EAS	45807	59	45748	0.125603	0.13725	-0.143407	0.394613	1.13383	0.866402	1.48381	0.360116	0.811073	1
Follow-up	Respiratory	516	Abnormal sputum	scz_EAS	45806	38	45768	-0.0928375	0.168958	-0.423995	0.23832	0.911342	0.654427	1.26911	0.582682	0.913294	1
Follow-up	Digestive	530	Diseases of esophagus	scz_EAS	45836	166	45670	-0.0441345	0.0813644	-0.203609	0.11534	0.956825	0.815782	1.12225	0.587522	0.916787	1
Follow-up	Digestive	531	Peptic ulcer (excl. esophageal)	scz_EAS	45918	455	45463	0.00863345	0.0493158	-0.0880256	0.105293	1.00867	0.915737	1.11104	0.861029	0.962044	1
Follow-up	Digestive	535	Gastritis and duodenitis	scz_EAS	46478	2591	43887	-0.00203186	0.0215905	-0.0443493	0.0402855	0.99797	0.95662	1.04111	0.925023	0.989929	1
Follow-up	Digestive	540	Appendiceal conditions	scz_EAS	45845	269	45576	-0.0839195	0.0642199	-0.209791	0.0419514	0.919505	0.810754	1.04284	0.191297	0.698092	1
Follow-up	Digestive	550	Abdominal hernia	scz_EAS	45828	125	45703	-0.120131	0.0939067	-0.304188	0.0639258	0.886804	0.737722	1.06601	0.200805	0.710093	1
Follow-up	Digestive	558	Noninfectious gastroenteritis	scz_EAS	45556	183	45373	-0.0864871	0.0771267	-0.237655	0.0646812	0.917147	0.788474	1.06682	0.262133	0.760656	1
Follow-up	Digestive	560	Intestinal obstruction without mention of hernia	scz_EAS	45748	375	45373	0.00840718	0.0543919	-0.0982009	0.115015	1.00844	0.906467	1.12189	0.877163	0.970313	1
Follow-up	Digestive	565	Anal and rectal conditions	scz_EAS	45690	295	45395	0.0903183	0.0610623	-0.0293639	0.21	1.09452	0.971063	1.23368	0.139109	0.656064	1
Follow-up	Digestive	567	Peritonitis and retroperitoneal infections	scz_EAS	45484	89	45395	0.0109241	0.111086	-0.206805	0.228653	1.01098	0.813178	1.25691	0.921664	0.989929	1
Follow-up	Digestive	569	Other disorders of intestine	scz_EAS	45514	119	45395	0.0592766	0.0959389	-0.128764	0.247317	1.06107	0.879182	1.28058	0.536669	0.905007	1
Follow-up	Digestive	571	Chronic liver disease and cirrhosis	scz_EAS	45718	439	45279	0.0704593	0.0501972	-0.0279273	0.168846	1.073	0.972459	1.18394	0.160423	0.662907	1
Follow-up	Digestive	573	Other disorders of liver	scz_EAS	45572	293	45279	0.0217883	0.0612778	-0.0983161	0.141893	1.02203	0.906362	1.15245	0.722165	0.940181	1
Follow-up	Digestive	574	Cholelithiasis and cholecystitis	scz_EAS	46252	2563	43689	0.00477284	0.0215781	-0.0375203	0.0470659	1.00478	0.963175	1.04819	0.824945	0.959997	1
Follow-up	Digestive	575	Other biliary tract disease	scz_EAS	44013	324	43689	0.0277964	0.0584278	-0.0867222	0.142315	1.02819	0.916932	1.15294	0.634261	0.923232	1
Follow-up	Digestive	578	Gastrointestinal hemorrhage	scz_EAS	45842	375	45467	-0.0783668	0.0545505	-0.185286	0.0285521	0.924625	0.830867	1.02896	0.150834	0.656064	1
Follow-up	Digestive	579	Other symptoms involving abdomen and pelvis	scz_EAS	45544	77	45467	0.0472977	0.11927	-0.186472	0.281067	1.04843	0.829882	1.32454	0.691693	0.935499	1
Follow-up	Genitourinary	580	Nephritis; nephrosis; renal sclerosis	scz_EAS	45302	230	45072	0.0726478	0.0692328	-0.0630485	0.208344	1.07535	0.938898	1.23164	0.294028	0.773758	1
Follow-up	Genitourinary	585	Renal failure	scz_EAS	45525	453	45072	-0.00175281	0.0495143	-0.0988008	0.0952952	0.998249	0.905923	1.09998	0.971761	0.999481	1
Follow-up	Genitourinary	586	Other disorders of the kidney and ureters	scz_EAS	45239	167	45072	-0.118691	0.0807362	-0.276933	0.0395524	0.888083	0.758105	1.04034	0.141534	0.656064	1
Follow-up	Genitourinary	590	Pyelonephritis	scz_EAS	45314	261	45053	-0.000827407	0.0652099	-0.128639	0.126984	0.999173	0.879292	1.1354	0.989876	0.999481	1
Follow-up	Genitourinary	591	Urinary tract infection	scz_EAS	45700	647	45053	-0.00876644	0.041498	-0.0901025	0.0725696	0.991272	0.913838	1.07527	0.832692	0.959997	1
Follow-up	Genitourinary	592	Cystitis and urethritis	scz_EAS	45195	142	45053	-0.0172372	0.0875038	-0.188745	0.15427	0.982911	0.827998	1.16681	0.843837	0.959997	1
Follow-up	Genitourinary	594	Urinary calculus	scz_EAS	46025	1135	44890	-0.0405743	0.0316381	-0.102585	0.0214364	0.960238	0.902501	1.02167	0.199685	0.710093	1
Follow-up	Genitourinary	595	Hydronephrosis	scz_EAS	44997	107	44890	0.0717904	0.101064	-0.126295	0.269876	1.07443	0.881355	1.3098	0.477489	0.874523	1
Follow-up	Genitourinary	599	Other symptoms/disorders or the urinary system	scz_EAS	45834	135	45699	0.031294	0.0902492	-0.145594	0.208182	1.03179	0.864508	1.23144	0.728779	0.943923	1
Follow-up	Genitourinary	610	Benign mammary dysplasias	scz_EAS	45623	174	45449	-0.0462167	0.0798118	-0.202648	0.110214	0.954835	0.816566	1.11652	0.562541	0.908165	1
Follow-up	Genitourinary	611	Abnormal findings on mammogram or breast exam	scz_EAS	45668	219	45449	-0.013123	0.07154	-0.153341	0.127095	0.986963	0.857837	1.13553	0.854456	0.961565	1
Follow-up	Genitourinary	614	Inflammatory diseases of female pelvic organs	scz_EAS	45797	913	44884	-0.0150099	0.0354107	-0.0844148	0.054395	0.985102	0.91905	1.0559	0.671652	0.935449	1
Follow-up	Genitourinary	615	Endometriosis	scz_EAS	45083	199	44884	-0.0453485	0.0748585	-0.192071	0.101374	0.955664	0.825248	1.10669	0.544655	0.906247	1
Follow-up	Genitourinary	618	Genital prolapse	scz_EAS	45833	181	45652	0.0837336	0.0781746	-0.0694886	0.236956	1.08734	0.932871	1.26739	0.28412	0.771593	1
Follow-up	Genitourinary	619	Noninflammatory female genital disorders	scz_EAS	45813	118	45695	-0.0190661	0.0961952	-0.207609	0.169476	0.981114	0.812525	1.18468	0.842887	0.959997	1
Follow-up	Genitourinary	622	Polyp of female genital organs	scz_EAS	45842	245	45597	-0.199884	0.0669785	-0.331162	-0.0686058	0.818826	0.718089	0.933695	0.00284232	0.081209	1
Follow-up	Genitourinary	626	Disorders of menstruation and other abnormal bleeding from female genital tract	scz_EAS	45724	281	45443	-0.0184981	0.0623736	-0.14075	0.103754	0.981672	0.868706	1.10933	0.766795	0.94869	1
Follow-up	Genitourinary	628	Ovarian cyst	scz_EAS	45601	158	45443	-0.0202956	0.0832123	-0.183392	0.142801	0.979909	0.832442	1.1535	0.807307	0.959997	1
Follow-up	Dermatologic	681	Superficial cellulitis and abscess	scz_EAS	45602	62	45540	-0.155499	0.132087	-0.41439	0.103392	0.855988	0.660743	1.10893	0.239097	0.749521	1
Follow-up	Dermatologic	686	Other local infections of skin and subcutaneous tissue	scz_EAS	45795	255	45540	0.0804444	0.0656075	-0.0481464	0.209035	1.08377	0.952994	1.23249	0.220144	0.736813	1
Follow-up	Dermatologic	687	Symptoms affecting skin	scz_EAS	45823	133	45690	-0.0732666	0.0907828	-0.251201	0.104668	0.929353	0.777866	1.11034	0.419635	0.859908	1
Follow-up	Dermatologic	707	Chronic ulcer of skin	scz_EAS	45832	84	45748	0.124995	0.117563	-0.105428	0.355418	1.13314	0.899939	1.42678	0.287684	0.771593	1
Follow-up	Dermatologic	709	Diffuse diseases of connective tissue	scz_EAS	45811	95	45716	-0.0835085	0.10757	-0.294346	0.127329	0.919883	0.745019	1.13579	0.437561	0.866811	1
Follow-up	Musculoskeletal	714	Rheumatoid arthritis and other inflammatory polyarthropathies	scz_EAS	44768	378	44390	0.087368	0.0538475	-0.0181731	0.192909	1.0913	0.981991	1.21277	0.104694	0.595701	1
Follow-up	Musculoskeletal	716	Other arthropathies	scz_EAS	45950	1560	44390	-0.0232651	0.0270994	-0.07638	0.0298498	0.977003	0.926464	1.0303	0.390611	0.842462	1
Follow-up	Musculoskeletal	720	Spinal stenosis	scz_EAS	43778	351	43427	-0.0579447	0.0564068	-0.168502	0.0526126	0.943702	0.84493	1.05402	0.304296	0.785942	1
Follow-up	Musculoskeletal	721	Spondylosis and allied disorders	scz_EAS	45796	2369	43427	0.00598965	0.0227355	-0.0385719	0.0505512	1.00601	0.962162	1.05185	0.792204	0.955614	1
Follow-up	Musculoskeletal	722	Intervertebral disc disorders	scz_EAS	43988	561	43427	-0.0378491	0.0444312	-0.124934	0.0492359	0.962858	0.882555	1.05047	0.394292	0.846119	1
Follow-up	Musculoskeletal	726	Peripheral enthesopathies and allied syndromes	scz_EAS	45618	156	45462	-0.0167353	0.0833483	-0.180098	0.146627	0.983404	0.835188	1.15792	0.840865	0.959997	1
Follow-up	Musculoskeletal	727	Other disorders of synovium, tendon, and bursa	scz_EAS	45622	160	45462	-0.0297515	0.08313	-0.192686	0.133183	0.970687	0.824741	1.14246	0.720425	0.940181	1
Follow-up	Musculoskeletal	729	Other disorders of soft tissues	scz_EAS	45564	102	45462	0.207863	0.103198	0.00559554	0.41013	1.23104	1.00561	1.50701	0.0439863	0.431238	1
Follow-up	Musculoskeletal	733	Other disorders of bone and cartilage	scz_EAS	45823	121	45702	0.0801839	0.0955851	-0.107163	0.267531	1.08349	0.898379	1.30673	0.40154	0.848199	1
Follow-up	Musculoskeletal	740	Osteoarthrosis	scz_EAS	45829	134	45695	0.0816365	0.0901442	-0.095046	0.258319	1.08506	0.909331	1.29475	0.365136	0.814715	1
Follow-up	Musculoskeletal	743	Osteoporosis, osteopenia and pathological fracture	scz_EAS	45898	351	45547	-0.0286034	0.0562445	-0.138843	0.0816359	0.971802	0.870365	1.08506	0.611065	0.916787	1
Follow-up	Musculoskeletal	745	Pain in joint	scz_EAS	45816	88	45728	-0.0776318	0.110997	-0.295186	0.139922	0.925305	0.744393	1.15018	0.4843	0.877815	1
Follow-up	Symptoms	760	Back pain	scz_EAS	45846	177	45669	-0.102591	0.0784121	-0.256278	0.0510971	0.902496	0.773927	1.05243	0.190754	0.698092	1
Follow-up	Symptoms	783	Fever of unknown origin	scz_EAS	45835	200	45635	0.049213	0.0744747	-0.0967575	0.195183	1.05044	0.907776	1.21553	0.50874	0.898317	1
Follow-up	Symptoms	785	Abdominal pain	scz_EAS	46044	807	45237	-0.060416	0.037733	-0.134373	0.0135407	0.941373	0.874264	1.01363	0.109345	0.598434	1
Follow-up	Symptoms	788	Syncope and collapse	scz_EAS	45813	68	45745	0.0988131	0.126631	-0.149385	0.347011	1.10386	0.861238	1.41483	0.435202	0.866811	1
Follow-up	Symptoms	790	Nonspecific findings on examination of blood	scz_EAS	45827	70	45757	-0.125483	0.12437	-0.369248	0.118281	0.88207	0.691254	1.12556	0.312996	0.785942	1
Follow-up	Symptoms	797	Shock	scz_EAS	45838	113	45725	0.100052	0.0993677	-0.0947087	0.294813	1.10523	0.909638	1.34287	0.31399	0.785942	1
Follow-up	Injuries & poisonings	800	Fracture of lower limb	scz_EAS	45031	1019	44012	-0.0076255	0.0336922	-0.0736622	0.0584112	0.992403	0.928985	1.06015	0.820946	0.959997	1
Follow-up	Injuries & poisonings	801	Fracture of ankle and foot	scz_EAS	44119	107	44012	0.088422	0.100869	-0.109281	0.286125	1.09245	0.896478	1.33126	0.380702	0.833046	1
Follow-up	Injuries & poisonings	803	Fracture of upper limb	scz_EAS	44705	693	44012	-0.0579546	0.0403423	-0.137025	0.0211163	0.943693	0.871948	1.02134	0.15084	0.656064	1
Follow-up	Injuries & poisonings	805	Fracture of vertebral column without mention of spinal cord injury	scz_EAS	44538	526	44012	-0.0384075	0.0460831	-0.12873	0.0519153	0.962321	0.879211	1.05329	0.404596	0.849993	1
Follow-up	Injuries & poisonings	807	Fracture of ribs	scz_EAS	44161	149	44012	-0.0450433	0.0861371	-0.213872	0.123785	0.955956	0.807452	1.13177	0.601026	0.916787	1
Follow-up	Injuries & poisonings	819	Skull and face fracture and other intercranial injury	scz_EAS	45870	244	45626	0.0672268	0.0672662	-0.0646151	0.199069	1.06954	0.937428	1.22027	0.317595	0.785942	1
Follow-up	Injuries & poisonings	830	Dislocation	scz_EAS	45814	81	45733	-0.00946619	0.116505	-0.237816	0.218883	0.990578	0.788348	1.24469	0.935242	0.989929	1
Follow-up	Injuries & poisonings	916	Contusion	scz_EAS	45808	59	45749	-0.00250532	0.135273	-0.26764	0.262629	0.997498	0.765183	1.30034	0.985224	0.999481	1
Follow-up	Dermatologic	939	Atopic/contact dermatitis due to other or unspecified	scz_EAS	45827	158	45669	0.0674137	0.083474	-0.0961954	0.231023	1.06974	0.908287	1.25989	0.41932	0.859908	1
Follow-up	Injuries & poisonings	994	Sepsis and sirs	scz_EAS	45810	54	45756	0.160957	0.143537	-0.120375	0.44229	1.17463	0.886588	1.55627	0.262133	0.760656	1
Baseline	Socio-demographics	ownership_index	Ownership index	scz_EAS+EUR	45797	NA	NA	-0.00735749	0.00531124	-0.0177675	0.00305255	NA	NA	NA	0.165978	0.67746	1
Baseline	Socio-demographics	household_size	Household size	scz_EAS+EUR	45797	NA	NA	-0.0284712	0.006454	-0.041121	-0.0158213	NA	NA	NA	1.02941e-05	0.000791856	0.0102941
Baseline	Socio-demographics	children	Number of children	scz_EAS+EUR	45797	NA	NA	-0.00464176	0.00459472	-0.0136474	0.0043639	NA	NA	NA	0.312388	0.785942	1
Baseline	Lifestyle	met	Physical activity	scz_EAS+EUR	45797	NA	NA	-0.0998831	0.0516908	-0.201197	0.00143089	NA	NA	NA	0.0533264	0.454931	1
Baseline	Lifestyle	alc_age_start	Age of alcohol initiation	scz_EAS+EUR	1003	NA	NA	-0.259042	0.361518	-0.967617	0.449534	NA	NA	NA	0.47383	0.871011	1
Baseline	Lifestyle	smoking_age_start	Age of smoking initation	scz_EAS+EUR	1583	NA	NA	0.708972	0.302606	0.115864	1.30208	NA	NA	NA	0.0192604	0.271274	1
Baseline	Lifestyle	cig_equiv_day	Cigarettes per day	scz_EAS+EUR	1583	NA	NA	-0.308236	0.198116	-0.696544	0.0800725	NA	NA	NA	0.119951	0.616232	1
Baseline	Lifestyle	food_diversity_score	Food diversity	scz_EAS+EUR	45797	NA	NA	0.00360619	0.01241	-0.0207174	0.0279297	NA	NA	NA	0.771368	0.94869	1
Baseline	Mental health and sleep	sleep_hours	Sleep duration	scz_EAS+EUR	45797	NA	NA	-0.00778805	0.0065177	-0.0205628	0.00498664	NA	NA	NA	0.232129	0.749521	1
Baseline	Clinical measurements	bmi	Body mass index	scz_EAS+EUR	45797	NA	NA	-0.0358162	0.0162418	-0.06765	-0.00398232	NA	NA	NA	0.0274457	0.330671	1
Baseline	Clinical measurements	standing_height	Standing height	scz_EAS+EUR	45797	NA	NA	-0.118444	0.0254056	-0.168239	-0.0686494	NA	NA	NA	3.13816e-06	0.000270275	0.00313816
Baseline	Clinical measurements	sitting_height	Sitting height	scz_EAS+EUR	45797	NA	NA	-0.0584282	0.0148571	-0.0875482	-0.0293083	NA	NA	NA	8.41294e-05	0.0044328	0.0841294
Baseline	Clinical measurements	sbp	Systolic blood pressure	scz_EAS+EUR	45797	NA	NA	-0.154465	0.097324	-0.34522	0.0362896	NA	NA	NA	0.112491	0.604058	1
Baseline	Clinical measurements	dbp	NA	scz_EAS+EUR	45797	NA	NA	-0.0578207	0.051813	-0.159374	0.0437328	NA	NA	NA	0.26445	0.760656	1
Baseline	Clinical measurements	heart_rate	Heart rate	scz_EAS+EUR	45797	NA	NA	0.0114793	0.0550829	-0.0964832	0.119442	NA	NA	NA	0.834917	0.959997	1
Baseline	Clinical measurements	random_glucose	Random glucose	scz_EAS+EUR	45402	NA	NA	-0.00208378	0.0112644	-0.0241621	0.0199945	NA	NA	NA	0.85324	0.961565	1
Baseline	Reproductive history	first_period_age	Age at menarche	scz_EAS+EUR	45796	NA	NA	-0.0105975	0.00893656	-0.0281132	0.00691812	NA	NA	NA	0.235683	0.749521	1
Baseline	Reproductive history	menopause_age	Age at menopause	scz_EAS+EUR	24741	NA	NA	0.014638	0.0272255	-0.038724	0.0680001	NA	NA	NA	0.590818	0.916787	1
Baseline	Reproductive history	preg_count	Number of pregnancies	scz_EAS+EUR	45796	NA	NA	0.0172074	0.0069225	0.00363928	0.0307755	NA	NA	NA	0.0129326	0.219197	1
Baseline	Reproductive history	live_birth_count	Number of live births	scz_EAS+EUR	45378	NA	NA	0.00233586	0.00415018	-0.00579849	0.0104702	NA	NA	NA	0.573551	0.908165	1
Baseline	Reproductive history	live_birth_age01	Age at first live birth	scz_EAS+EUR	45189	NA	NA	-0.0231974	0.0136886	-0.0500269	0.0036322	NA	NA	NA	0.0901479	0.590519	1
Baseline	Reproductive history	still_birth_count	Number of still births	scz_EAS+EUR	45378	NA	NA	-0.000370038	0.00158808	-0.00348268	0.00274261	NA	NA	NA	0.815755	0.959997	1
Baseline	Socio-demographics	region_is_urban	Urban area	scz_EAS+EUR	45797	22367	23430	-0.0160565	0.0160739	-0.0475614	0.0154484	0.984072	0.953552	1.01557	0.317836	0.785942	1
Baseline	Socio-demographics	high_school	> 9 years education	scz_EAS+EUR	45797	8562	37235	0.0168412	0.0145721	-0.0117202	0.0454025	1.01698	0.988348	1.04645	0.247799	0.753756	1
Baseline	Socio-demographics	employed	Employed	scz_EAS+EUR	45797	26678	19119	-0.0340408	0.0132145	-0.0599412	-0.00814035	0.966532	0.94182	0.991893	0.00999459	0.188577	1
Baseline	Socio-demographics	income	Household income >= 20,000	scz_EAS+EUR	45797	17654	28143	0.00410308	0.0115673	-0.0185689	0.026775	1.00411	0.981602	1.02714	0.722805	0.940181	1
Baseline	Socio-demographics	married_now	Married	scz_EAS+EUR	45797	40581	5216	0.00658529	0.0164755	-0.0257067	0.0388773	1.00661	0.974621	1.03964	0.689376	0.935499	1
Baseline	Lifestyle	ever_reg_alcohol	Ever regular alcohol drinking	scz_EAS+EUR	45797	1411	44386	-0.0368179	0.0287304	-0.0931296	0.0194937	0.963852	0.911075	1.01968	0.20002	0.710093	1
Baseline	Lifestyle	current_reg_alcohol	Current regular alcohol drinking	scz_EAS+EUR	45797	1003	44794	-0.006214	0.0336272	-0.0721233	0.0596953	0.993805	0.930416	1.06151	0.853393	0.961565	1
Baseline	Lifestyle	problem_drinking	Problem alcohol drinking	scz_EAS+EUR	45797	56	45741	0.160892	0.139643	-0.11281	0.434593	1.17456	0.893321	1.54433	0.249256	0.753756	1
Baseline	Lifestyle	ever_reg_smoking	Ever regular smoking	scz_EAS+EUR	45797	1583	44214	0.0305359	0.0286602	-0.0256382	0.08671	1.03101	0.974688	1.09058	0.286675	0.771593	1
Baseline	Lifestyle	current_reg_smoking	Current regular smoking	scz_EAS+EUR	45797	1164	44633	0.0180107	0.032339	-0.0453738	0.0813952	1.01817	0.95564	1.0848	0.577573	0.910998	1
Baseline	Physical health	self_rated_poor_heath	Poor self-rated health	scz_EAS+EUR	45797	5209	40588	0.0613352	0.0155988	0.0307616	0.0919088	1.06326	1.03124	1.09626	8.42232e-05	0.0044328	0.0842232
Baseline	Physical health	comparative_poor_health	Worse comparative health	scz_EAS+EUR	45797	8128	37669	0.0784714	0.0129009	0.0531856	0.103757	1.08163	1.05463	1.10933	1.18231e-09	1.18231e-06	1.18231e-06
Baseline	Mental health and sleep	life_unsatisfied	Unsatisfied with life	scz_EAS+EUR	45797	1879	43918	0.0890634	0.0247209	0.0406105	0.137516	1.09315	1.04145	1.14742	0.000314855	0.0125942	0.314855
Baseline	Mental health and sleep	stressful_life_events	Stressful life events	scz_EAS+EUR	45797	4256	41541	0.0364519	0.0167766	0.00356979	0.069334	1.03712	1.00358	1.07179	0.0297966	0.33833	1
Baseline	Mental health and sleep	snoring	Snoring	scz_EAS+EUR	45797	8221	37576	0.0281248	0.0129441	0.00275443	0.0534952	1.02852	1.00276	1.05495	0.0297958	0.33833	1
Baseline	Mental health and sleep	sleep_problems	Sleep problems	scz_EAS+EUR	45797	8796	37001	0.0117891	0.0125255	-0.012761	0.0363391	1.01186	0.98732	1.03701	0.346601	0.800463	1
Baseline	Reproductive history	post_menopause	Post menopause	scz_EAS+EUR	45796	24741	21055	-0.0139415	0.0189344	-0.0510529	0.0231699	0.986155	0.950228	1.02344	0.461545	0.870462	1
Baseline	Physical health	asthma_diag	Asthma	scz_EAS+EUR	45925	398	45527	0.0275146	0.0525224	-0.0754294	0.130459	1.0279	0.927345	1.13935	0.600374	0.916787	1
Baseline	Physical health	emph_bronc_diag	Emphysema/bronchitis	scz_EAS+EUR	46521	1790	44731	0.065712	0.0255811	0.015573	0.115851	1.06792	1.01569	1.12283	0.010206	0.188999	1
Baseline	Physical health	has_copd	Chronic obstructive pulmonary disease	scz_EAS+EUR	47416	4588	42828	0.0276106	0.01705	-0.00580732	0.0610285	1.028	0.99421	1.06293	0.105363	0.595701	1
Baseline	Physical health	tb_diag	Tuberculosis	scz_EAS+EUR	45990	697	45293	0.0107005	0.0401149	-0.0679247	0.0893257	1.01076	0.934331	1.09344	0.789664	0.953702	1
Baseline	Physical health	kidney_dis_diag	Kidney disease	scz_EAS+EUR	46014	950	45064	0.0353638	0.0346707	-0.0325908	0.103318	1.036	0.967935	1.10884	0.307733	0.785942	1
Baseline	Physical health	cirrhosis_hep_diag	Cirrhosis/chronic hepatitis	scz_EAS+EUR	45902	513	45389	0.0176024	0.0462482	-0.0730441	0.108249	1.01776	0.92956	1.11432	0.703495	0.935499	1
Baseline	Physical health	gall_diag	Gallstone/gallbladder disease	scz_EAS+EUR	46818	4532	42286	0.00155262	0.0165775	-0.0309393	0.0340445	1.00155	0.969534	1.03463	0.925381	0.989929	1
Baseline	Physical health	has_diabetes	Diabetes	scz_EAS+EUR	46898	4045	42853	0.00341463	0.0176493	-0.031178	0.0380073	1.00342	0.969303	1.03874	0.84659	0.960411	1
Baseline	Physical health	cancer_diag	Cancer	scz_EAS+EUR	45820	267	45553	-0.0713522	0.0639093	-0.196614	0.05391	0.931134	0.821507	1.05539	0.264225	0.760656	1
Baseline	Physical health	fracture_diag	Fracture	scz_EAS+EUR	46430	3096	43334	0.0210672	0.0197444	-0.0176318	0.0597662	1.02129	0.982523	1.06159	0.285974	0.771593	1
Baseline	Physical health	head_injury_diag	Head injury	scz_EAS+EUR	45886	401	45485	0.0425941	0.0521672	-0.0596536	0.144842	1.04351	0.942091	1.15586	0.414219	0.856819	1
Baseline	Physical health	peptic_ulcer_diag	Peptic ulcer	scz_EAS+EUR	46147	1692	44455	0.0317932	0.0259386	-0.0190464	0.0826328	1.0323	0.981134	1.08614	0.220307	0.736813	1
Baseline	Physical health	rheum_arthritis_diag	Rheumatoid arthritis	scz_EAS+EUR	46130	1617	44513	0.0736517	0.0266112	0.0214937	0.12581	1.07643	1.02173	1.13407	0.00564545	0.125454	1
Baseline	Physical health	rheum_heart_dis_diag	Rheumatoid heart disease	scz_EAS+EUR	45866	186	45680	0.131101	0.076653	-0.0191387	0.281341	1.14008	0.981043	1.32491	0.0872066	0.581378	1
Baseline	Physical health	stroke_or_tia_diag	Stroke/transient ischemic attack	scz_EAS+EUR	45868	631	45237	0.0537495	0.0425731	-0.0296938	0.137193	1.05522	0.970743	1.14705	0.206761	0.715436	1
Baseline	Physical health	chd_diag	Chronic heart disease	scz_EAS+EUR	45963	1956	44007	0.0103259	0.0254529	-0.0395618	0.0602135	1.01038	0.961211	1.06206	0.684974	0.935499	1
Baseline	Mental health and sleep	depression	Major depression	scz_EAS+EUR	45901	501	45400	0.0867514	0.0467122	-0.00480456	0.178307	1.09063	0.995207	1.19519	0.0632905	0.48685	1
Baseline	Mental health and sleep	dep_smp	Depressive symptoms	scz_EAS+EUR	46278	2229	44049	0.0903855	0.0226612	0.0459696	0.134801	1.0946	1.04704	1.14431	6.6475e-05	0.00415469	0.066475
Baseline	Mental health and sleep	anxiety	Generalised anxiety disorder	scz_EAS+EUR	45838	200	45638	-0.0054264	0.0734483	-0.149385	0.138532	0.994588	0.861237	1.14859	0.941105	0.989929	1
Baseline	Mental health and sleep	continuous_anxiety	Continuous anxiety	scz_EAS+EUR	45889	469	45420	0.0130016	0.0482064	-0.081483	0.107486	1.01309	0.921748	1.11348	0.787386	0.953702	1
Baseline	Mental health and sleep	continuous_pain	Continuous pain	scz_EAS+EUR	46020	835	45185	-0.0621445	0.0366947	-0.134066	0.00977702	0.939747	0.874532	1.00982	0.0903494	0.590519	1
Baseline	Mental health and sleep	panic_attacks	Panic attacks	scz_EAS+EUR	46065	1163	44902	-0.000478578	0.0312734	-0.0617745	0.0608174	0.999522	0.940095	1.0627	0.98779	0.999481	1
Baseline	Mental health and sleep	phobic	Phobia symptoms	scz_EAS+EUR	45917	613	45304	-0.100019	0.0425416	-0.183401	-0.016638	0.90482	0.832434	0.9835	0.0187181	0.267401	1
Baseline	Mental health and sleep	neurasthenia_diag	Neurasthenia	scz_EAS+EUR	45939	829	45110	0.0520056	0.0366031	-0.0197364	0.123748	1.05338	0.980457	1.13173	0.155375	0.656064	1
Baseline	Mental health and sleep	psych_disorder_diag	Psychiatric disorder	scz_EAS+EUR	45854	242	45612	0.38383	0.0669509	0.252607	0.515054	1.4679	1.28738	1.67373	9.86626e-09	2.24489e-06	9.86626e-06
Baseline	Reproductive history	had_hysterectomy	Had hysterectomy	scz_EAS+EUR	46238	2333	43905	-0.0532674	0.0222431	-0.0968638	-0.00967096	0.948126	0.90768	0.990376	0.0166301	0.248211	1
Baseline	Reproductive history	had_breast_lump_removed	Had breast lump removed	scz_EAS+EUR	45893	532	45361	-0.0481121	0.0453728	-0.137043	0.0408186	0.953027	0.871933	1.04166	0.288975	0.771593	1
Baseline	Reproductive history	had_ovary_removed	Had ovary removed	scz_EAS+EUR	45935	865	45070	-0.0756541	0.0358168	-0.145855	-0.00545315	0.927137	0.864283	0.994562	0.0346649	0.372741	1
Follow-up	Infectious diseases	10	Tuberculosis	scz_EAS+EUR	45847	297	45550	0.132206	0.0609026	0.012837	0.251575	1.14134	1.01292	1.28605	0.0299479	0.33833	1
Follow-up	Infectious diseases	38	Septicemia	scz_EAS+EUR	45606	56	45550	0.0736455	0.140753	-0.20223	0.349521	1.07643	0.816907	1.41839	0.600818	0.916787	1
Follow-up	Infectious diseases	53	Herpes zoster	scz_EAS+EUR	45640	381	45259	0.00112941	0.053861	-0.104438	0.106697	1.00113	0.900831	1.1126	0.98327	0.999481	1
Follow-up	Infectious diseases	70	Viral hepatitis	scz_EAS+EUR	45493	234	45259	-0.0273445	0.06821	-0.161036	0.106347	0.973026	0.851261	1.11221	0.688503	0.935499	1
Follow-up	Infectious diseases	79	Viral infection	scz_EAS+EUR	45342	83	45259	0.0795001	0.115398	-0.14668	0.30568	1.08275	0.863571	1.35755	0.490872	0.881279	1
Follow-up	Infectious diseases	136	Other infectious and parasitic diseases	scz_EAS+EUR	45823	123	45700	0.0583708	0.0933821	-0.124658	0.2414	1.06011	0.882799	1.27303	0.531922	0.905007	1
Follow-up	Neoplasms	149	Cancer of larynx, pharynx, nasal cavities	scz_EAS+EUR	45810	71	45739	0.0926163	0.124291	-0.150995	0.336228	1.09704	0.859852	1.39966	0.456178	0.868762	1
Follow-up	Neoplasms	150	Cancer of esophagus	scz_EAS+EUR	44666	170	44496	-0.00473264	0.081141	-0.163769	0.154304	0.995279	0.848938	1.16685	0.953489	0.992387	1
Follow-up	Neoplasms	151	Cancer of stomach	scz_EAS+EUR	44797	301	44496	-0.00483248	0.0603673	-0.123152	0.113487	0.995179	0.884129	1.12018	0.936196	0.989929	1
Follow-up	Neoplasms	153	Colorectal cancer	scz_EAS+EUR	44961	427	44534	-0.00901755	0.0509946	-0.108967	0.0909319	0.991023	0.89676	1.09519	0.859639	0.961565	1
Follow-up	Neoplasms	155	Cancer of liver and intrahepatic bile duct	scz_EAS+EUR	44743	247	44496	0.130313	0.0667638	-0.000543733	0.26117	1.13919	0.999456	1.29845	0.0509553	0.450629	1
Follow-up	Neoplasms	157	Pancreatic cancer	scz_EAS+EUR	44593	97	44496	0.218067	0.106737	0.00886153	0.427272	1.24367	1.0089	1.53307	0.0410503	0.414649	1
Follow-up	Neoplasms	158	Neoplasm of unspecified nature of digestive system	scz_EAS+EUR	44613	117	44496	0.161234	0.0965989	-0.0281003	0.350567	1.17496	0.972291	1.41987	0.095097	0.595701	1
Follow-up	Neoplasms	159	Malignant neoplasm of other and ill-defined sites within the digestive organs and peritoneum	scz_EAS+EUR	44622	126	44496	-0.043951	0.0932322	-0.226686	0.138784	0.957001	0.797171	1.14888	0.637345	0.923688	1
Follow-up	Neoplasms	165	Cancer within the respiratory system	scz_EAS+EUR	45965	671	45294	-0.0251237	0.0408803	-0.105249	0.0550016	0.975189	0.9001	1.05654	0.53884	0.905031	1
Follow-up	Neoplasms	170	Cancer of bone and connective tissue	scz_EAS+EUR	45807	49	45758	0.0319781	0.148709	-0.259492	0.323448	1.03249	0.771444	1.38188	0.829738	0.959997	1
Follow-up	Neoplasms	174	Breast cancer	scz_EAS+EUR	45264	586	44678	0.0771747	0.0433667	-0.00782403	0.162173	1.08023	0.992206	1.17606	0.075144	0.522081	1
Follow-up	Neoplasms	180	Cervical cancer and dysplasia	scz_EAS+EUR	44229	324	43905	0.0172614	0.0580126	-0.0964434	0.130966	1.01741	0.908061	1.13993	0.76605	0.94869	1
Follow-up	Neoplasms	182	Malignant neoplasm of uterus	scz_EAS+EUR	44086	181	43905	0.122953	0.0775907	-0.029125	0.275031	1.13083	0.971295	1.31657	0.11305	0.604058	1
Follow-up	Neoplasms	184	Cancer of other female genital organs	scz_EAS+EUR	44998	184	44814	-0.0144439	0.0768893	-0.165147	0.136259	0.98566	0.847769	1.14598	0.850992	0.961565	1
Follow-up	Neoplasms	189	Cancer of urinary organs (incl. kidney and bladder)	scz_EAS+EUR	45821	124	45697	0.0565089	0.0937577	-0.127256	0.240274	1.05814	0.880508	1.2716	0.546701	0.906727	1
Follow-up	Neoplasms	191	Manlignant and unknown neoplasms of brain and nervous system	scz_EAS+EUR	45671	94	45577	-0.0636009	0.107105	-0.273526	0.146324	0.938379	0.760693	1.15757	0.552633	0.906953	1
Follow-up	Neoplasms	193	Thyroid cancer	scz_EAS+EUR	45707	117	45590	-0.0203949	0.0961805	-0.208909	0.168119	0.979812	0.811469	1.18308	0.832069	0.959997	1
Follow-up	Neoplasms	195	Cancer, suspected or other	scz_EAS+EUR	45397	133	45264	-0.0458206	0.090209	-0.22263	0.130989	0.955213	0.800411	1.13996	0.611497	0.916787	1
Follow-up	Neoplasms	198	Secondary malignant neoplasm	scz_EAS+EUR	45424	160	45264	-0.0604839	0.0825318	-0.222246	0.101278	0.941309	0.800718	1.10658	0.463646	0.870462	1
Follow-up	Neoplasms	199	Neoplasm of uncertain behavior	scz_EAS+EUR	45662	398	45264	-0.0714152	0.0524161	-0.174151	0.0313204	0.931075	0.84017	1.03182	0.173051	0.6868	1
Follow-up	Neoplasms	202	Cancer of other lymphoid, histiocytic tissue	scz_EAS+EUR	45733	105	45628	-0.145223	0.101405	-0.343977	0.0535305	0.864829	0.708945	1.05499	0.152112	0.656064	1
Follow-up	Neoplasms	204	Leukemia	scz_EAS+EUR	45754	126	45628	-0.0639317	0.0927488	-0.245719	0.117856	0.938069	0.782142	1.12508	0.490635	0.881279	1
Follow-up	Neoplasms	208	Benign neoplasm of colon	scz_EAS+EUR	45525	296	45229	0.0815902	0.0611247	-0.0382143	0.201395	1.08501	0.962507	1.22311	0.181937	0.692327	1
Follow-up	Neoplasms	211	Benign neoplasm of other parts of digestive system	scz_EAS+EUR	44802	255	44547	0.00596778	0.0656729	-0.122751	0.134687	1.00599	0.884484	1.14418	0.927595	0.989929	1
Follow-up	Neoplasms	214	Lipoma	scz_EAS+EUR	45825	139	45686	-0.0471116	0.0882501	-0.220082	0.125859	0.953981	0.802453	1.13412	0.593451	0.916787	1
Follow-up	Neoplasms	218	Benign neoplasm of uterus	scz_EAS+EUR	45468	1073	44395	0.0251491	0.0322646	-0.0380895	0.0883877	1.02547	0.962627	1.09241	0.435707	0.866811	1
Follow-up	Neoplasms	224	Benign neoplasm of eye	scz_EAS+EUR	45701	124	45577	-0.0372206	0.0953751	-0.224156	0.149715	0.963464	0.799191	1.1615	0.696348	0.935499	1
Follow-up	Neoplasms	225	Benign neoplasm of brain and other parts of nervous system	scz_EAS+EUR	45657	80	45577	-0.0591657	0.116142	-0.286805	0.168473	0.942551	0.750658	1.1835	0.610455	0.916787	1
Follow-up	Neoplasms	226	Benign neoplasm of thyroid glands	scz_EAS+EUR	45711	121	45590	0.0576168	0.0945669	-0.127734	0.242968	1.05931	0.880087	1.27503	0.542345	0.906247	1
Follow-up	Neoplasms	228	Hemangioma and lymphangioma, any site	scz_EAS+EUR	45813	70	45743	0.0737418	0.124174	-0.16964	0.317123	1.07653	0.843969	1.37317	0.552607	0.906953	1
Follow-up	Neoplasms	229	Benign neoplasm of unspecified sites	scz_EAS+EUR	45807	68	45739	0.0907123	0.126255	-0.156747	0.338171	1.09495	0.854921	1.40238	0.472457	0.871011	1
Follow-up	Endocrine/metabolic	240	Simple and unspecified goiter	scz_EAS+EUR	45690	267	45423	-0.0211406	0.0639546	-0.146492	0.10421	0.979081	0.863733	1.10983	0.74098	0.943923	1
Follow-up	Endocrine/metabolic	241	Nontoxic nodular goiter	scz_EAS+EUR	45509	86	45423	0.0660688	0.1122	-0.153843	0.285981	1.0683	0.857407	1.33107	0.555962	0.906953	1
Follow-up	Endocrine/metabolic	242	Thyrotoxicosis with or without goiter	scz_EAS+EUR	45545	122	45423	0.0489244	0.0940004	-0.135316	0.233165	1.05014	0.873439	1.26259	0.602736	0.916787	1
Follow-up	Endocrine/metabolic	250	Diabetes mellitus	scz_EAS+EUR	46905	4512	42393	-0.0267115	0.0165812	-0.0592107	0.00578776	0.973642	0.942508	1.0058	0.107192	0.595701	1
Follow-up	Endocrine/metabolic	251	Other disorders of pancreatic internal secretion	scz_EAS+EUR	45812	54	45758	-0.138901	0.143652	-0.42046	0.142657	0.870314	0.656745	1.15333	0.333581	0.792169	1
Follow-up	Endocrine/metabolic	260	Protein-calorie malnutrition	scz_EAS+EUR	45810	66	45744	-0.099704	0.129662	-0.353841	0.154433	0.905105	0.701986	1.167	0.44192	0.866811	1
Follow-up	Endocrine/metabolic	272	Disorders of lipoid metabolism	scz_EAS+EUR	45947	475	45472	-0.0139566	0.049057	-0.110108	0.0821951	0.98614	0.895737	1.08567	0.776029	0.94869	1
Follow-up	Endocrine/metabolic	274	Gout and other crystal arthropathies	scz_EAS+EUR	45818	65	45753	-0.0945852	0.130251	-0.349878	0.160707	0.90975	0.704774	1.17434	0.467732	0.870462	1
Follow-up	Endocrine/metabolic	276	Disorders of fluid, electrolyte, and acid-base balance	scz_EAS+EUR	45961	421	45540	0.0190957	0.0529731	-0.0847315	0.122923	1.01928	0.918759	1.1308	0.718488	0.940181	1
Follow-up	Endocrine/metabolic	277	Other disorders of metabolism	scz_EAS+EUR	45819	65	45754	0.0696479	0.131593	-0.188275	0.327571	1.07213	0.828387	1.38759	0.596621	0.916787	1
Follow-up	Hematopoietic	280	Iron deficiency anemias	scz_EAS+EUR	45619	81	45538	-0.00277594	0.116074	-0.23028	0.224728	0.997228	0.794311	1.25198	0.98092	0.999481	1
Follow-up	Hematopoietic	285	Other anemias	scz_EAS+EUR	45811	273	45538	0.117923	0.0637747	-0.00707506	0.242922	1.12516	0.99295	1.27497	0.0644489	0.491976	1
Follow-up	Hematopoietic	287	Purpura and other hemorrhagic conditions	scz_EAS+EUR	45827	124	45703	0.061796	0.0936471	-0.121752	0.245344	1.06375	0.885368	1.27806	0.50933	0.898317	1
Follow-up	Hematopoietic	289	Other diseases of blood and blood-forming organs	scz_EAS+EUR	45811	66	45745	0.0962574	0.127688	-0.15401	0.346525	1.10104	0.857263	1.41415	0.450939	0.866811	1
Follow-up	Mental disorders	290	Delirium dementia and amnestic and other cognitive disorders	scz_EAS+EUR	45837	127	45710	0.000416277	0.0940347	-0.183892	0.184724	1.00042	0.832026	1.20289	0.996468	0.999666	1
Follow-up	Mental disorders	293	Symptoms involving head and neck	scz_EAS+EUR	45814	87	45727	-0.0244146	0.111502	-0.242959	0.19413	0.975881	0.784303	1.21425	0.826681	0.959997	1
Follow-up	Mental disorders	295	Schizophrenia and other psychotic disorders	scz_EAS+EUR	45460	104	45356	0.590634	0.102651	0.389438	0.79183	1.80513	1.47615	2.20743	8.72536e-09	2.24489e-06	8.72536e-06
Follow-up	Mental disorders	300	Anxiety disorders	scz_EAS+EUR	45713	357	45356	0.0594995	0.0556114	-0.0494987	0.168498	1.06131	0.951706	1.18353	0.284657	0.771593	1
Follow-up	Mental disorders	303	Psychogenic and somatoform disorders	scz_EAS+EUR	45487	131	45356	-0.0385342	0.09066	-0.216228	0.139159	0.962199	0.805552	1.14931	0.670807	0.935449	1
Follow-up	Neurological	331	Other cerebral degenerations	scz_EAS+EUR	45646	143	45503	-0.101055	0.0875351	-0.272624	0.0705138	0.903883	0.761379	1.07306	0.248315	0.753756	1
Follow-up	Neurological	332	Parkinson's disease	scz_EAS+EUR	45616	113	45503	-0.0829269	0.0990898	-0.277143	0.111289	0.920418	0.757946	1.11772	0.402657	0.848199	1
Follow-up	Neurological	339	Other headache syndromes	scz_EAS+EUR	45942	536	45406	-0.0182647	0.0453116	-0.107075	0.0705459	0.981901	0.898458	1.07309	0.68688	0.935499	1
Follow-up	Neurological	345	Epilepsy, recurrent seizures, convulsions	scz_EAS+EUR	45615	112	45503	0.15913	0.0983834	-0.0337018	0.351961	1.17249	0.96686	1.42185	0.105782	0.595701	1
Follow-up	Neurological	348	Other conditions of brain	scz_EAS+EUR	45606	103	45503	0.0191708	0.103145	-0.182994	0.221335	1.01936	0.832774	1.24774	0.852553	0.961565	1
Follow-up	Neurological	352	Disorders of other cranial nerves	scz_EAS+EUR	45853	258	45595	-0.0483648	0.0650683	-0.175899	0.079169	0.952786	0.838703	1.08239	0.457304	0.868762	1
Follow-up	Neurological	357	Inflammatory and toxic neuropathy	scz_EAS+EUR	45810	79	45731	-0.16672	0.117167	-0.396367	0.062927	0.846437	0.67276	1.06495	0.154757	0.656064	1
Follow-up	Sense organs	361	Retinal detachments and defects	scz_EAS+EUR	45450	101	45349	-0.0406712	0.10357	-0.243669	0.162326	0.960145	0.783747	1.17624	0.694546	0.935499	1
Follow-up	Sense organs	362	Other retinal disorders	scz_EAS+EUR	45553	204	45349	-0.113792	0.0731723	-0.25721	0.0296254	0.892443	0.773206	1.03007	0.119916	0.616232	1
Follow-up	Sense organs	365	Glaucoma	scz_EAS+EUR	45629	280	45349	-0.0370899	0.0626403	-0.159865	0.0856851	0.96359	0.852259	1.08946	0.553778	0.906953	1
Follow-up	Sense organs	366	Cataract	scz_EAS+EUR	46452	2632	43820	-0.0074511	0.0218024	-0.0501837	0.0352815	0.992577	0.951055	1.03591	0.732534	0.943923	1
Follow-up	Sense organs	369	Infection of the eye	scz_EAS+EUR	45438	76	45362	-0.0535682	0.119582	-0.287948	0.180812	0.947841	0.7498	1.19819	0.654179	0.934056	1
Follow-up	Sense organs	370	Keratitis	scz_EAS+EUR	45442	80	45362	0.0338121	0.116839	-0.195192	0.262816	1.03439	0.822676	1.30059	0.772283	0.94869	1
Follow-up	Sense organs	372	Disorders of conjunctiva	scz_EAS+EUR	45692	330	45362	-0.0842539	0.0575188	-0.196991	0.028483	0.919198	0.821198	1.02889	0.142974	0.656064	1
Follow-up	Sense organs	374	Other disorders of eyelids	scz_EAS+EUR	45438	76	45362	-0.0572023	0.119635	-0.291687	0.177283	0.944403	0.747002	1.19397	0.632551	0.923232	1
Follow-up	Sense organs	379	Other disorders of eye	scz_EAS+EUR	45823	96	45727	-0.174386	0.10673	-0.383578	0.0348051	0.839972	0.681419	1.03542	0.102281	0.595701	1
Follow-up	Sense organs	381	Otitis media and eustachian tube disorders	scz_EAS+EUR	45815	102	45713	-0.0426787	0.102765	-0.244098	0.158741	0.958219	0.783411	1.17203	0.67792	0.935499	1
Follow-up	Sense organs	386	Vertiginous syndromes and other disorders of vestibular system	scz_EAS+EUR	46148	1325	44823	-0.00657045	0.0292044	-0.063811	0.0506701	0.993451	0.938182	1.05198	0.821994	0.959997	1
Follow-up	Sense organs	389	Hearing loss	scz_EAS+EUR	45837	221	45616	-0.0226009	0.0702734	-0.160337	0.115135	0.977653	0.851857	1.12202	0.747745	0.946513	1
Follow-up	Circulatory system	394	Rheumatic disease of the heart valves	scz_EAS+EUR	45879	207	45672	-0.0784245	0.0728427	-0.221196	0.0643472	0.924572	0.801559	1.06646	0.281647	0.771593	1
Follow-up	Circulatory system	401	Hypertension	scz_EAS+EUR	47227	2375	44852	0.0264008	0.0239233	-0.0204888	0.0732905	1.02675	0.97972	1.07604	0.269783	0.764258	1
Follow-up	Circulatory system	411	Ischemic heart disease	scz_EAS+EUR	48525	8627	39898	5.26467e-05	0.0136966	-0.0267926	0.0268979	1.00005	0.973563	1.02726	0.996933	0.999666	1
Follow-up	Circulatory system	414	Other forms of chronic heart disease	scz_EAS+EUR	40435	537	39898	0.00194772	0.0456501	-0.0875265	0.091422	1.00195	0.916195	1.09573	0.965968	0.998932	1
Follow-up	Circulatory system	415	Pulmonary heart disease	scz_EAS+EUR	46448	1030	45418	0.0511565	0.0359222	-0.019251	0.121564	1.05249	0.980933	1.12926	0.15442	0.656064	1
Follow-up	Circulatory system	418	Nonspecific chest pain	scz_EAS+EUR	45820	123	45697	-0.111033	0.094039	-0.29535	0.0732834	0.894909	0.744271	1.07604	0.237717	0.749521	1
Follow-up	Circulatory system	420	Carditis	scz_EAS+EUR	45784	159	45625	-0.119675	0.0831358	-0.282621	0.0432712	0.887209	0.753805	1.04422	0.150006	0.656064	1
Follow-up	Circulatory system	425	Cardiomyopathy	scz_EAS+EUR	45725	100	45625	-0.12001	0.104213	-0.324267	0.0842478	0.886912	0.723057	1.0879	0.249493	0.753756	1
Follow-up	Circulatory system	426	Cardiac conduction disorders	scz_EAS+EUR	45002	57	44945	0.0491528	0.139165	-0.22361	0.321916	1.05038	0.799627	1.37977	0.72394	0.940181	1
Follow-up	Circulatory system	427	Cardiac dysrhythmias	scz_EAS+EUR	46082	1137	44945	-0.0276147	0.0317133	-0.0897728	0.0345434	0.972763	0.914139	1.03515	0.383885	0.838176	1
Follow-up	Circulatory system	428	Congestive heart failure; nonhypertensive	scz_EAS+EUR	46193	885	45308	-0.0068875	0.0364568	-0.0783428	0.0645678	0.993136	0.924647	1.0667	0.850154	0.961565	1
Follow-up	Circulatory system	430	Intracranial hemorrhage	scz_EAS+EUR	40212	3517	36695	-0.0232701	0.019569	-0.0616253	0.0150851	0.976999	0.940235	1.0152	0.234388	0.749521	1
Follow-up	Circulatory system	433	Cerebrovascular disease	scz_EAS+EUR	49379	12684	36695	-0.0138863	0.0117726	-0.0369605	0.00918797	0.98621	0.963714	1.00923	0.238181	0.749521	1
Follow-up	Circulatory system	440	Atherosclerosis	scz_EAS+EUR	45857	362	45495	0.0572083	0.0563908	-0.0533177	0.167734	1.05888	0.948079	1.18262	0.310346	0.785942	1
Follow-up	Circulatory system	442	Other aneurysm	scz_EAS+EUR	45583	88	45495	0.112784	0.111009	-0.104794	0.330362	1.11939	0.90051	1.39147	0.309634	0.785942	1
Follow-up	Circulatory system	443	Peripheral vascular disease	scz_EAS+EUR	45576	81	45495	-0.158918	0.116354	-0.386971	0.0691356	0.853066	0.679111	1.07158	0.171997	0.6868	1
Follow-up	Circulatory system	451	Phlebitis and thrombophlebitis	scz_EAS+EUR	45549	91	45458	-0.107683	0.109275	-0.321862	0.106497	0.897912	0.724798	1.11237	0.324415	0.786997	1
Follow-up	Circulatory system	454	Varicose veins	scz_EAS+EUR	45782	324	45458	0.16469	0.0579917	0.051026	0.278354	1.17903	1.05235	1.32095	0.004513	0.104954	1
Follow-up	Respiratory	465	Acute upper respiratory infections of multiple or unspecified sites	scz_EAS+EUR	46080	902	45178	0.000663726	0.0352486	-0.0684236	0.069751	1.00066	0.933865	1.07224	0.984977	0.999481	1
Follow-up	Respiratory	470	Septal deviations/turbinate hypertrophy	scz_EAS+EUR	45268	47	45221	0.0600302	0.153174	-0.240192	0.360252	1.06187	0.786477	1.43369	0.695127	0.935499	1
Follow-up	Respiratory	471	Nasal polyps	scz_EAS+EUR	45281	60	45221	-0.0225456	0.133693	-0.284584	0.239493	0.977707	0.752327	1.2706	0.866082	0.965532	1
Follow-up	Respiratory	472	Chronic pharyngitis and nasopharyngitis	scz_EAS+EUR	45295	74	45221	0.0166025	0.121015	-0.220587	0.253792	1.01674	0.802048	1.2889	0.890878	0.980869	1
Follow-up	Respiratory	473	Diseases of the larynx and vocal cords	scz_EAS+EUR	45321	100	45221	0.115897	0.103587	-0.0871336	0.318928	1.12288	0.916555	1.37565	0.263209	0.760656	1
Follow-up	Respiratory	474	Acute and chronic tonsillitis	scz_EAS+EUR	45382	161	45221	-0.132757	0.0821999	-0.293868	0.0283551	0.875678	0.745375	1.02876	0.106301	0.595701	1
Follow-up	Respiratory	475	Chronic sinusitis	scz_EAS+EUR	45379	158	45221	-0.121957	0.0827006	-0.28405	0.0401361	0.885186	0.752729	1.04095	0.140298	0.656064	1
Follow-up	Respiratory	477	Epistaxis or throat hemorrhage	scz_EAS+EUR	45305	84	45221	0.090427	0.113676	-0.132377	0.313231	1.09464	0.87601	1.36784	0.426333	0.866811	1
Follow-up	Respiratory	479	Other upper respiratory disease	scz_EAS+EUR	45287	66	45221	0.0921822	0.127852	-0.158409	0.342773	1.09656	0.853501	1.40885	0.470907	0.871011	1
Follow-up	Respiratory	480	Pneumonia	scz_EAS+EUR	46458	4502	41956	-0.0204474	0.0169544	-0.0536781	0.0127833	0.97976	0.947737	1.01287	0.22781	0.744478	1
Follow-up	Respiratory	483	Acute bronchitis and bronchiolitis	scz_EAS+EUR	43200	1244	41956	-0.0252836	0.0306808	-0.0854179	0.0348508	0.975033	0.918128	1.03547	0.409891	0.852644	1
Follow-up	Respiratory	495	Asthma	scz_EAS+EUR	43993	555	43438	0.0723905	0.0446178	-0.0150604	0.159841	1.07508	0.985052	1.17332	0.104705	0.595701	1
Follow-up	Respiratory	496	Chronic airway obstruction	scz_EAS+EUR	47123	3685	43438	0.0573496	0.0195998	0.018934	0.0957653	1.05903	1.01911	1.1005	0.00343321	0.094905	1
Follow-up	Respiratory	497	Bronchitis	scz_EAS+EUR	44303	865	43438	0.0310485	0.0358851	-0.0392864	0.101383	1.03154	0.961475	1.1067	0.386918	0.841127	1
Follow-up	Respiratory	503	Pulmonary congestion and hypostasis	scz_EAS+EUR	45476	50	45426	-0.0198348	0.147571	-0.309074	0.269405	0.980361	0.734126	1.30919	0.89308	0.980869	1
Follow-up	Respiratory	504	Other alveolar and parietoalveolar pneumonopathy	scz_EAS+EUR	45508	82	45426	-0.00683682	0.115374	-0.232971	0.219297	0.993186	0.792177	1.2452	0.952747	0.992387	1
Follow-up	Respiratory	506	Empyema and pneumothorax	scz_EAS+EUR	45495	69	45426	-0.0156117	0.125603	-0.261793	0.23057	0.98451	0.76967	1.25932	0.901083	0.986592	1
Follow-up	Respiratory	507	Pleurisy; pleural effusion	scz_EAS+EUR	45557	131	45426	-0.0290684	0.0914775	-0.208364	0.150227	0.97135	0.811911	1.1621	0.750663	0.946611	1
Follow-up	Respiratory	509	Respiratory failure, insufficiency, arrest	scz_EAS+EUR	45732	306	45426	0.0736155	0.0605922	-0.0451452	0.192376	1.07639	0.955859	1.21213	0.224391	0.744478	1
Follow-up	Respiratory	510	Other diseases of lung	scz_EAS+EUR	45868	245	45623	0.0207547	0.0671841	-0.110926	0.152436	1.02097	0.895005	1.16467	0.75738	0.94869	1
Follow-up	Respiratory	512	Other symptoms of respiratory system	scz_EAS+EUR	45815	91	45724	-0.0693254	0.109883	-0.284696	0.146046	0.933023	0.752243	1.15725	0.528105	0.905007	1
Follow-up	Respiratory	514	Abnormal findings examination of lungs	scz_EAS+EUR	45807	59	45748	0.0945744	0.13613	-0.17224	0.361388	1.09919	0.841778	1.43532	0.48722	0.879628	1
Follow-up	Respiratory	516	Abnormal sputum	scz_EAS+EUR	45806	38	45768	0.0573162	0.169195	-0.274306	0.388939	1.05899	0.760099	1.47541	0.734792	0.943923	1
Follow-up	Digestive	530	Diseases of esophagus	scz_EAS+EUR	45836	166	45670	-0.00654988	0.0812816	-0.165862	0.152762	0.993472	0.847163	1.16505	0.935774	0.989929	1
Follow-up	Digestive	531	Peptic ulcer (excl. esophageal)	scz_EAS+EUR	45918	455	45463	0.019229	0.0494264	-0.0776468	0.116105	1.01942	0.925291	1.12311	0.697244	0.935499	1
Follow-up	Digestive	535	Gastritis and duodenitis	scz_EAS+EUR	46478	2591	43887	0.0247813	0.0216119	-0.0175781	0.0671407	1.02509	0.982576	1.06945	0.251527	0.755335	1
Follow-up	Digestive	540	Appendiceal conditions	scz_EAS+EUR	45845	269	45576	-0.0458574	0.0633551	-0.170033	0.0783186	0.955178	0.843637	1.08147	0.469179	0.870462	1
Follow-up	Digestive	550	Abdominal hernia	scz_EAS+EUR	45828	125	45703	0.0479656	0.0931549	-0.134618	0.230549	1.04913	0.87405	1.25929	0.606622	0.916787	1
Follow-up	Digestive	558	Noninfectious gastroenteritis	scz_EAS+EUR	45556	183	45373	0.017445	0.0771749	-0.133818	0.168708	1.0176	0.874749	1.18377	0.821167	0.959997	1
Follow-up	Digestive	560	Intestinal obstruction without mention of hernia	scz_EAS+EUR	45748	375	45373	0.00419667	0.0543208	-0.102272	0.110665	1.00421	0.902784	1.11702	0.938419	0.989929	1
Follow-up	Digestive	565	Anal and rectal conditions	scz_EAS+EUR	45690	295	45395	0.193107	0.0607107	0.0741146	0.3121	1.21301	1.07693	1.36629	0.00146878	0.0445083	1
Follow-up	Digestive	567	Peritonitis and retroperitoneal infections	scz_EAS+EUR	45484	89	45395	-0.0694991	0.11097	-0.287	0.148002	0.932861	0.750511	1.15952	0.531127	0.905007	1
Follow-up	Digestive	569	Other disorders of intestine	scz_EAS+EUR	45514	119	45395	0.0629417	0.0960367	-0.12529	0.251174	1.06496	0.882241	1.28553	0.512215	0.898317	1
Follow-up	Digestive	571	Chronic liver disease and cirrhosis	scz_EAS+EUR	45718	439	45279	0.0189097	0.0502116	-0.079505	0.117324	1.01909	0.923573	1.12448	0.706471	0.936369	1
Follow-up	Digestive	573	Other disorders of liver	scz_EAS+EUR	45572	293	45279	0.0558767	0.0614228	-0.064512	0.176265	1.05747	0.937525	1.19275	0.362977	0.81203	1
Follow-up	Digestive	574	Cholelithiasis and cholecystitis	scz_EAS+EUR	46252	2563	43689	0.00794888	0.021505	-0.0342009	0.0500986	1.00798	0.966377	1.05137	0.711658	0.938667	1
Follow-up	Digestive	575	Other biliary tract disease	scz_EAS+EUR	44013	324	43689	0.125642	0.0583171	0.0113405	0.239943	1.13388	1.01141	1.27118	0.0312039	0.344447	1
Follow-up	Digestive	578	Gastrointestinal hemorrhage	scz_EAS+EUR	45842	375	45467	0.017317	0.0543317	-0.0891731	0.123807	1.01747	0.914687	1.1318	0.749933	0.946611	1
Follow-up	Digestive	579	Other symptoms involving abdomen and pelvis	scz_EAS+EUR	45544	77	45467	0.156149	0.118411	-0.0759369	0.388235	1.169	0.926875	1.47438	0.187269	0.698092	1
Follow-up	Genitourinary	580	Nephritis; nephrosis; renal sclerosis	scz_EAS+EUR	45302	230	45072	0.0142408	0.0688373	-0.12068	0.149162	1.01434	0.886317	1.16086	0.836106	0.959997	1
Follow-up	Genitourinary	585	Renal failure	scz_EAS+EUR	45525	453	45072	0.0325024	0.0494213	-0.0643634	0.129368	1.03304	0.937664	1.13811	0.510757	0.898317	1
Follow-up	Genitourinary	586	Other disorders of the kidney and ureters	scz_EAS+EUR	45239	167	45072	-0.104412	0.0804938	-0.26218	0.0533555	0.900854	0.769373	1.0548	0.194581	0.702457	1
Follow-up	Genitourinary	590	Pyelonephritis	scz_EAS+EUR	45314	261	45053	0.010611	0.0647786	-0.116355	0.137577	1.01067	0.890159	1.14749	0.869886	0.966436	1
Follow-up	Genitourinary	591	Urinary tract infection	scz_EAS+EUR	45700	647	45053	-0.0311588	0.041341	-0.112187	0.0498696	0.969322	0.893877	1.05113	0.451028	0.866811	1
Follow-up	Genitourinary	592	Cystitis and urethritis	scz_EAS+EUR	45195	142	45053	0.130319	0.0877934	-0.0417559	0.302394	1.13919	0.959104	1.35309	0.137707	0.656064	1
Follow-up	Genitourinary	594	Urinary calculus	scz_EAS+EUR	46025	1135	44890	0.00952025	0.0316632	-0.0525396	0.0715801	1.00957	0.948817	1.0742	0.763664	0.94869	1
Follow-up	Genitourinary	595	Hydronephrosis	scz_EAS+EUR	44997	107	44890	0.103532	0.100722	-0.0938833	0.300947	1.10908	0.910389	1.35114	0.303999	0.785942	1
Follow-up	Genitourinary	599	Other symptoms/disorders or the urinary system	scz_EAS+EUR	45834	135	45699	0.0852007	0.0895074	-0.0902339	0.260635	1.08894	0.913717	1.29775	0.341156	0.795235	1
Follow-up	Genitourinary	610	Benign mammary dysplasias	scz_EAS+EUR	45623	174	45449	0.00487042	0.0784003	-0.148794	0.158535	1.00488	0.861747	1.17179	0.950465	0.992387	1
Follow-up	Genitourinary	611	Abnormal findings on mammogram or breast exam	scz_EAS+EUR	45668	219	45449	0.0508603	0.0701781	-0.0866889	0.188409	1.05218	0.916962	1.20733	0.468617	0.870462	1
Follow-up	Genitourinary	614	Inflammatory diseases of female pelvic organs	scz_EAS+EUR	45797	913	44884	0.00294882	0.0351887	-0.066021	0.0719186	1.00295	0.936111	1.07457	0.933215	0.989929	1
Follow-up	Genitourinary	615	Endometriosis	scz_EAS+EUR	45083	199	44884	-0.00569087	0.0736746	-0.150093	0.138711	0.994325	0.860628	1.14879	0.93843	0.989929	1
Follow-up	Genitourinary	618	Genital prolapse	scz_EAS+EUR	45833	181	45652	0.0329829	0.0774582	-0.118835	0.184801	1.03353	0.887954	1.20298	0.670243	0.935449	1
Follow-up	Genitourinary	619	Noninflammatory female genital disorders	scz_EAS+EUR	45813	118	45695	0.0201948	0.0954743	-0.166935	0.207325	1.0204	0.846255	1.23038	0.832481	0.959997	1
Follow-up	Genitourinary	622	Polyp of female genital organs	scz_EAS+EUR	45842	245	45597	-0.0595002	0.0662481	-0.189347	0.070346	0.942235	0.8275	1.07288	0.36911	0.81892	1
Follow-up	Genitourinary	626	Disorders of menstruation and other abnormal bleeding from female genital tract	scz_EAS+EUR	45724	281	45443	0.0131029	0.0619794	-0.108377	0.134582	1.01319	0.897289	1.14406	0.83257	0.959997	1
Follow-up	Genitourinary	628	Ovarian cyst	scz_EAS+EUR	45601	158	45443	0.137406	0.0825316	-0.0243561	0.299168	1.14729	0.975938	1.34874	0.0959351	0.595701	1
Follow-up	Dermatologic	681	Superficial cellulitis and abscess	scz_EAS+EUR	45602	62	45540	-0.239326	0.13215	-0.49834	0.0196887	0.787158	0.607538	1.01988	0.0701389	0.517632	1
Follow-up	Dermatologic	686	Other local infections of skin and subcutaneous tissue	scz_EAS+EUR	45795	255	45540	0.0222178	0.065282	-0.105735	0.150171	1.02247	0.899663	1.16203	0.733604	0.943923	1
Follow-up	Dermatologic	687	Symptoms affecting skin	scz_EAS+EUR	45823	133	45690	-0.229477	0.0898329	-0.40555	-0.053405	0.794949	0.66661	0.947996	0.0106343	0.192158	1
Follow-up	Dermatologic	707	Chronic ulcer of skin	scz_EAS+EUR	45832	84	45748	-0.0125129	0.114871	-0.237661	0.212635	0.987565	0.78847	1.23693	0.913258	0.988725	1
Follow-up	Dermatologic	709	Diffuse diseases of connective tissue	scz_EAS+EUR	45811	95	45716	-0.0308693	0.106647	-0.239898	0.178159	0.969602	0.786708	1.19502	0.772235	0.94869	1
Follow-up	Musculoskeletal	714	Rheumatoid arthritis and other inflammatory polyarthropathies	scz_EAS+EUR	44768	378	44390	0.0409589	0.0539833	-0.0648482	0.146766	1.04181	0.93721	1.15808	0.448012	0.866811	1
Follow-up	Musculoskeletal	716	Other arthropathies	scz_EAS+EUR	45950	1560	44390	0.0173395	0.0271195	-0.0358147	0.0704936	1.01749	0.964819	1.07304	0.52258	0.902557	1
Follow-up	Musculoskeletal	720	Spinal stenosis	scz_EAS+EUR	43778	351	43427	-0.0566492	0.0563394	-0.167074	0.0537761	0.944926	0.846137	1.05525	0.314657	0.785942	1
Follow-up	Musculoskeletal	721	Spondylosis and allied disorders	scz_EAS+EUR	45796	2369	43427	0.0252731	0.0227682	-0.0193525	0.0698987	1.0256	0.980834	1.0724	0.26699	0.760656	1
Follow-up	Musculoskeletal	722	Intervertebral disc disorders	scz_EAS+EUR	43988	561	43427	0.0191153	0.0445689	-0.0682399	0.10647	1.0193	0.934036	1.11234	0.668002	0.93512	1
Follow-up	Musculoskeletal	726	Peripheral enthesopathies and allied syndromes	scz_EAS+EUR	45618	156	45462	-0.035114	0.083225	-0.198235	0.128007	0.965495	0.820177	1.13656	0.673086	0.935499	1
Follow-up	Musculoskeletal	727	Other disorders of synovium, tendon, and bursa	scz_EAS+EUR	45622	160	45462	0.00361537	0.0823388	-0.157769	0.164999	1.00362	0.854047	1.17939	0.964977	0.998932	1
Follow-up	Musculoskeletal	729	Other disorders of soft tissues	scz_EAS+EUR	45564	102	45462	0.0488265	0.103251	-0.153546	0.251199	1.05004	0.857661	1.28557	0.636292	0.9235	1
Follow-up	Musculoskeletal	733	Other disorders of bone and cartilage	scz_EAS+EUR	45823	121	45702	0.0666795	0.0950212	-0.119562	0.252921	1.06895	0.887309	1.28778	0.482846	0.877815	1
Follow-up	Musculoskeletal	740	Osteoarthrosis	scz_EAS+EUR	45829	134	45695	0.0516269	0.090567	-0.125884	0.229138	1.05298	0.881717	1.25752	0.56865	0.908165	1
Follow-up	Musculoskeletal	743	Osteoporosis, osteopenia and pathological fracture	scz_EAS+EUR	45898	351	45547	0.0523934	0.0563976	-0.0581459	0.162933	1.05379	0.943512	1.17696	0.352889	0.802021	1
Follow-up	Musculoskeletal	745	Pain in joint	scz_EAS+EUR	45816	88	45728	-0.0912436	0.111248	-0.30929	0.126803	0.912795	0.733968	1.13519	0.412114	0.855007	1
Follow-up	Symptoms	760	Back pain	scz_EAS+EUR	45846	177	45669	0.0404567	0.0784058	-0.113219	0.194132	1.04129	0.892955	1.21426	0.605861	0.916787	1
Follow-up	Symptoms	783	Fever of unknown origin	scz_EAS+EUR	45835	200	45635	0.00528636	0.0737216	-0.139208	0.149781	1.0053	0.870047	1.16158	0.942835	0.989929	1
Follow-up	Symptoms	785	Abdominal pain	scz_EAS+EUR	46044	807	45237	-0.00405437	0.037794	-0.0781305	0.0700218	0.995954	0.924844	1.07253	0.91457	0.988725	1
Follow-up	Symptoms	788	Syncope and collapse	scz_EAS+EUR	45813	68	45745	0.000138957	0.126752	-0.248295	0.248572	1.00014	0.78013	1.28219	0.999125	0.99981	1
Follow-up	Symptoms	790	Nonspecific findings on examination of blood	scz_EAS+EUR	45827	70	45757	-0.074548	0.124946	-0.319443	0.170347	0.928163	0.726554	1.18572	0.550747	0.906953	1
Follow-up	Symptoms	797	Shock	scz_EAS+EUR	45838	113	45725	0.165134	0.0995014	-0.0298885	0.360157	1.17955	0.970554	1.43355	0.0969914	0.595701	1
Follow-up	Injuries & poisonings	800	Fracture of lower limb	scz_EAS+EUR	45031	1019	44012	-0.0275969	0.0335044	-0.0932654	0.0380717	0.97278	0.910952	1.03881	0.410122	0.852644	1
Follow-up	Injuries & poisonings	801	Fracture of ankle and foot	scz_EAS+EUR	44119	107	44012	0.0997977	0.100704	-0.097582	0.297177	1.10495	0.907028	1.34605	0.321685	0.785942	1
Follow-up	Injuries & poisonings	803	Fracture of upper limb	scz_EAS+EUR	44705	693	44012	-0.00332806	0.0403589	-0.0824314	0.0757753	0.996677	0.920875	1.07872	0.93428	0.989929	1
Follow-up	Injuries & poisonings	805	Fracture of vertebral column without mention of spinal cord injury	scz_EAS+EUR	44538	526	44012	-0.0554781	0.0462561	-0.14614	0.0351838	0.946033	0.864037	1.03581	0.230384	0.748	1
Follow-up	Injuries & poisonings	807	Fracture of ribs	scz_EAS+EUR	44161	149	44012	-0.103767	0.0857683	-0.271873	0.0643392	0.901436	0.761951	1.06645	0.226337	0.744478	1
Follow-up	Injuries & poisonings	819	Skull and face fracture and other intercranial injury	scz_EAS+EUR	45870	244	45626	0.0430625	0.0669049	-0.0880711	0.174196	1.044	0.915696	1.19029	0.51981	0.899326	1
Follow-up	Injuries & poisonings	830	Dislocation	scz_EAS+EUR	45814	81	45733	-0.0886596	0.115648	-0.315331	0.138011	0.915157	0.729548	1.14799	0.443302	0.866811	1
Follow-up	Injuries & poisonings	916	Contusion	scz_EAS+EUR	45808	59	45749	0.126624	0.135015	-0.138006	0.391253	1.13499	0.871094	1.47883	0.348321	0.801303	1
Follow-up	Dermatologic	939	Atopic/contact dermatitis due to other or unspecified	scz_EAS+EUR	45827	158	45669	-0.0841299	0.0832393	-0.247279	0.0790191	0.919312	0.780923	1.08222	0.31216	0.785942	1
Follow-up	Injuries & poisonings	994	Sepsis and sirs	scz_EAS+EUR	45810	54	45756	0.0890646	0.143377	-0.191955	0.370084	1.09315	0.825344	1.44786	0.534475	0.905007	1
Baseline	Socio-demographics	ownership_index	Ownership index	md_EAS	45797	NA	NA	-0.00458635	0.00514021	-0.0146612	0.00548847	NA	NA	NA	0.372265	0.821776	1
Baseline	Socio-demographics	household_size	Household size	md_EAS	45797	NA	NA	-0.0151007	0.00624703	-0.0273448	-0.00285648	NA	NA	NA	0.015642	0.248211	1
Baseline	Socio-demographics	children	Number of children	md_EAS	45797	NA	NA	-0.00287007	0.00444674	-0.0115857	0.00584555	NA	NA	NA	0.518651	0.898875	1
Baseline	Lifestyle	met	Physical activity	md_EAS	45797	NA	NA	0.0342396	0.0500275	-0.0638142	0.132293	NA	NA	NA	0.493716	0.884796	1
Baseline	Lifestyle	alc_age_start	Age of alcohol initiation	md_EAS	1003	NA	NA	-0.497241	0.352904	-1.18893	0.194451	NA	NA	NA	0.159153	0.662907	1
Baseline	Lifestyle	smoking_age_start	Age of smoking initation	md_EAS	1583	NA	NA	0.033367	0.282628	-0.520583	0.587317	NA	NA	NA	0.906035	0.986592	1
Baseline	Lifestyle	cig_equiv_day	Cigarettes per day	md_EAS	1583	NA	NA	-0.0898259	0.184842	-0.452116	0.272464	NA	NA	NA	0.627063	0.920798	1
Baseline	Lifestyle	food_diversity_score	Food diversity	md_EAS	45797	NA	NA	-0.0119913	0.0120101	-0.0355311	0.0115485	NA	NA	NA	0.318074	0.785942	1
Baseline	Mental health and sleep	sleep_hours	Sleep duration	md_EAS	45797	NA	NA	-0.010466	0.00630765	-0.022829	0.00189705	NA	NA	NA	0.0970729	0.595701	1
Baseline	Clinical measurements	bmi	Body mass index	md_EAS	45797	NA	NA	-0.0454354	0.0157179	-0.0762426	-0.0146282	NA	NA	NA	0.00384605	0.0986166	1
Baseline	Clinical measurements	standing_height	Standing height	md_EAS	45797	NA	NA	0.0145452	0.0245929	-0.0336569	0.0627473	NA	NA	NA	0.55423	0.906953	1
Baseline	Clinical measurements	sitting_height	Sitting height	md_EAS	45797	NA	NA	0.00547446	0.0143809	-0.0227122	0.0336611	NA	NA	NA	0.703446	0.935499	1
Baseline	Clinical measurements	sbp	Systolic blood pressure	md_EAS	45797	NA	NA	-0.181044	0.0941877	-0.365652	0.00356402	NA	NA	NA	0.0545918	0.454931	1
Baseline	Clinical measurements	dbp	NA	md_EAS	45797	NA	NA	-0.086374	0.050143	-0.184654	0.0119063	NA	NA	NA	0.084976	0.574162	1
Baseline	Clinical measurements	heart_rate	Heart rate	md_EAS	45797	NA	NA	0.0616033	0.0533078	-0.0428799	0.166087	NA	NA	NA	0.247844	0.753756	1
Baseline	Clinical measurements	random_glucose	Random glucose	md_EAS	45402	NA	NA	-0.00134286	0.0109014	-0.0227097	0.020024	NA	NA	NA	0.901964	0.986592	1
Baseline	Reproductive history	first_period_age	Age at menarche	md_EAS	45796	NA	NA	0.00734363	0.00864868	-0.00960778	0.024295	NA	NA	NA	0.395828	0.847597	1
Baseline	Reproductive history	menopause_age	Age at menopause	md_EAS	24741	NA	NA	0.0113527	0.0263705	-0.0403334	0.0630388	NA	NA	NA	0.666829	0.93512	1
Baseline	Reproductive history	preg_count	Number of pregnancies	md_EAS	45796	NA	NA	0.0127896	0.00669963	-0.000341676	0.0259209	NA	NA	NA	0.0562682	0.460983	1
Baseline	Reproductive history	live_birth_count	Number of live births	md_EAS	45378	NA	NA	0.00100079	0.00401763	-0.00687376	0.00887535	NA	NA	NA	0.803285	0.959997	1
Baseline	Reproductive history	live_birth_age01	Age at first live birth	md_EAS	45189	NA	NA	0.00580206	0.0132519	-0.0201716	0.0317757	NA	NA	NA	0.661511	0.93512	1
Baseline	Reproductive history	still_birth_count	Number of still births	md_EAS	45378	NA	NA	0.0015259	0.00153734	-0.0014873	0.00453909	NA	NA	NA	0.320933	0.785942	1
Baseline	Socio-demographics	region_is_urban	Urban area	md_EAS	45797	22367	23430	0.00778824	0.0156028	-0.0227932	0.0383697	1.00782	0.977465	1.03912	0.617669	0.91991	1
Baseline	Socio-demographics	high_school	> 9 years education	md_EAS	45797	8562	37235	-0.00358498	0.0140707	-0.0311636	0.0239936	0.996421	0.969317	1.02428	0.798891	0.959997	1
Baseline	Socio-demographics	employed	Employed	md_EAS	45797	26678	19119	-0.0199234	0.0127707	-0.0449539	0.00510707	0.980274	0.956042	1.00512	0.118738	0.616232	1
Baseline	Socio-demographics	income	Household income >= 20,000	md_EAS	45797	17654	28143	-0.0155381	0.0112033	-0.0374965	0.00642026	0.984582	0.963198	1.00644	0.165463	0.67746	1
Baseline	Socio-demographics	married_now	Married	md_EAS	45797	40581	5216	-0.0152107	0.015826	-0.0462298	0.0158083	0.984904	0.954823	1.01593	0.336491	0.792169	1
Baseline	Lifestyle	ever_reg_alcohol	Ever regular alcohol drinking	md_EAS	45797	1411	44386	0.0433302	0.0276784	-0.0109194	0.0975798	1.04428	0.98914	1.1025	0.117468	0.616232	1
Baseline	Lifestyle	current_reg_alcohol	Current regular alcohol drinking	md_EAS	45797	1003	44794	0.0471853	0.0323694	-0.0162587	0.110629	1.04832	0.983873	1.11698	0.14492	0.656064	1
Baseline	Lifestyle	problem_drinking	Problem alcohol drinking	md_EAS	45797	56	45741	-0.0646426	0.13479	-0.328831	0.199546	0.937402	0.719765	1.22085	0.631526	0.923232	1
Baseline	Lifestyle	ever_reg_smoking	Ever regular smoking	md_EAS	45797	1583	44214	-0.0192524	0.0273953	-0.0729472	0.0344424	0.980932	0.92965	1.03504	0.482204	0.877815	1
Baseline	Lifestyle	current_reg_smoking	Current regular smoking	md_EAS	45797	1164	44633	-0.0555493	0.0309556	-0.116222	0.00512373	0.945965	0.890277	1.00514	0.0727364	0.522081	1
Baseline	Physical health	self_rated_poor_heath	Poor self-rated health	md_EAS	45797	5209	40588	0.0110341	0.0150505	-0.0184649	0.0405331	1.0111	0.981704	1.04137	0.463475	0.870462	1
Baseline	Physical health	comparative_poor_health	Worse comparative health	md_EAS	45797	8128	37669	0.0323745	0.0124491	0.00797428	0.0567747	1.0329	1.00801	1.05842	0.00930741	0.178989	1
Baseline	Mental health and sleep	life_unsatisfied	Unsatisfied with life	md_EAS	45797	1879	43918	0.0280029	0.0239696	-0.0189775	0.0749833	1.0284	0.981201	1.07787	0.242698	0.753756	1
Baseline	Mental health and sleep	stressful_life_events	Stressful life events	md_EAS	45797	4256	41541	0.013667	0.0162316	-0.0181469	0.0454809	1.01376	0.982017	1.04653	0.399787	0.848199	1
Baseline	Mental health and sleep	snoring	Snoring	md_EAS	45797	8221	37576	-0.0147461	0.0125104	-0.0392664	0.00977416	0.985362	0.961495	1.00982	0.238512	0.749521	1
Baseline	Mental health and sleep	sleep_problems	Sleep problems	md_EAS	45797	8796	37001	0.0148532	0.0121138	-0.00888987	0.0385962	1.01496	0.99115	1.03935	0.220147	0.736813	1
Baseline	Reproductive history	post_menopause	Post menopause	md_EAS	45796	24741	21055	0.00424535	0.0184464	-0.0319097	0.0404004	1.00425	0.968594	1.04123	0.81798	0.959997	1
Baseline	Physical health	asthma_diag	Asthma	md_EAS	45925	398	45527	-0.111769	0.0506642	-0.21107	-0.0124667	0.894251	0.809717	0.987611	0.0273795	0.330671	1
Baseline	Physical health	emph_bronc_diag	Emphysema/bronchitis	md_EAS	46521	1790	44731	0.0118327	0.0246092	-0.0364012	0.0600667	1.0119	0.964253	1.06191	0.630641	0.923232	1
Baseline	Physical health	has_copd	Chronic obstructive pulmonary disease	md_EAS	47416	4588	42828	0.0164248	0.0164658	-0.0158481	0.0486977	1.01656	0.984277	1.0499	0.318517	0.785942	1
Baseline	Physical health	tb_diag	Tuberculosis	md_EAS	45990	697	45293	-0.0212942	0.0384927	-0.0967398	0.0541515	0.978931	0.907792	1.05564	0.580126	0.913294	1
Baseline	Physical health	kidney_dis_diag	Kidney disease	md_EAS	46014	950	45064	0.0380202	0.0332907	-0.0272296	0.10327	1.03875	0.973138	1.10879	0.253427	0.756297	1
Baseline	Physical health	cirrhosis_hep_diag	Cirrhosis/chronic hepatitis	md_EAS	45902	513	45389	-0.0970866	0.044735	-0.184767	-0.00940611	0.907477	0.831298	0.990638	0.0299869	0.33833	1
Baseline	Physical health	gall_diag	Gallstone/gallbladder disease	md_EAS	46818	4532	42286	0.015335	0.0160137	-0.0160519	0.0467219	1.01545	0.984076	1.04783	0.338256	0.792169	1
Baseline	Physical health	has_diabetes	Diabetes	md_EAS	46898	4045	42853	-0.0298173	0.0170219	-0.0631802	0.00354571	0.970623	0.938774	1.00355	0.0798258	0.546752	1
Baseline	Physical health	cancer_diag	Cancer	md_EAS	45820	267	45553	-0.0162067	0.0618266	-0.137387	0.104973	0.983924	0.871633	1.11068	0.793221	0.955688	1
Baseline	Physical health	fracture_diag	Fracture	md_EAS	46430	3096	43334	0.00110523	0.0191403	-0.0364097	0.0386202	1.00111	0.964245	1.03938	0.953953	0.992387	1
Baseline	Physical health	head_injury_diag	Head injury	md_EAS	45886	401	45485	0.0530136	0.0504318	-0.0458327	0.15186	1.05444	0.955202	1.164	0.293169	0.773534	1
Baseline	Physical health	peptic_ulcer_diag	Peptic ulcer	md_EAS	46147	1692	44455	-0.00807978	0.0250347	-0.0571478	0.0409882	0.991953	0.944455	1.04184	0.746889	0.946513	1
Baseline	Physical health	rheum_arthritis_diag	Rheumatoid arthritis	md_EAS	46130	1617	44513	-0.00741448	0.0255876	-0.0575661	0.0427372	0.992613	0.944059	1.04366	0.771993	0.94869	1
Baseline	Physical health	rheum_heart_dis_diag	Rheumatoid heart disease	md_EAS	45866	186	45680	0.025178	0.073747	-0.119366	0.169722	1.0255	0.887483	1.18498	0.732795	0.943923	1
Baseline	Physical health	stroke_or_tia_diag	Stroke/transient ischemic attack	md_EAS	45868	631	45237	0.0191646	0.040791	-0.0607856	0.0991149	1.01935	0.941025	1.10419	0.63848	0.923994	1
Baseline	Physical health	chd_diag	Chronic heart disease	md_EAS	45963	1956	44007	-0.0108558	0.0244577	-0.058793	0.0370814	0.989203	0.942902	1.03778	0.657145	0.934056	1
Baseline	Mental health and sleep	depression	Major depression	md_EAS	45901	501	45400	0.0932964	0.0451677	0.0047677	0.181825	1.09779	1.00478	1.1994	0.0388705	0.404901	1
Baseline	Mental health and sleep	dep_smp	Depressive symptoms	md_EAS	46278	2229	44049	0.0752177	0.021926	0.0322427	0.118193	1.07812	1.03277	1.12546	0.000602423	0.0215151	0.602423
Baseline	Mental health and sleep	anxiety	Generalised anxiety disorder	md_EAS	45838	200	45638	0.118889	0.071502	-0.0212546	0.259033	1.12625	0.97897	1.29568	0.0963643	0.595701	1
Baseline	Mental health and sleep	continuous_anxiety	Continuous anxiety	md_EAS	45889	469	45420	0.0688795	0.0468218	-0.0228912	0.16065	1.07131	0.977369	1.17427	0.141264	0.656064	1
Baseline	Mental health and sleep	continuous_pain	Continuous pain	md_EAS	46020	835	45185	-0.0579376	0.0353849	-0.127292	0.0114168	0.943709	0.880477	1.01148	0.101556	0.595701	1
Baseline	Mental health and sleep	panic_attacks	Panic attacks	md_EAS	46065	1163	44902	0.0656856	0.0302891	0.00631899	0.125052	1.06789	1.00634	1.13321	0.0301113	0.33833	1
Baseline	Mental health and sleep	phobic	Phobia symptoms	md_EAS	45917	613	45304	0.0449753	0.0413296	-0.0360307	0.125981	1.046	0.964611	1.13426	0.276502	0.766116	1
Baseline	Mental health and sleep	neurasthenia_diag	Neurasthenia	md_EAS	45939	829	45110	0.0637223	0.0353701	-0.00560296	0.133048	1.0658	0.994413	1.1423	0.0716099	0.521591	1
Baseline	Mental health and sleep	psych_disorder_diag	Psychiatric disorder	md_EAS	45854	242	45612	-0.0136601	0.0648637	-0.140793	0.113473	0.986433	0.868669	1.12016	0.833202	0.959997	1
Baseline	Reproductive history	had_hysterectomy	Had hysterectomy	md_EAS	46238	2333	43905	-0.00967112	0.0215551	-0.0519191	0.0325769	0.990375	0.949406	1.03311	0.65367	0.934056	1
Baseline	Reproductive history	had_breast_lump_removed	Had breast lump removed	md_EAS	45893	532	45361	0.0341884	0.043874	-0.0518046	0.120181	1.03478	0.949514	1.1277	0.435838	0.866811	1
Baseline	Reproductive history	had_ovary_removed	Had ovary removed	md_EAS	45935	865	45070	-0.0440069	0.034617	-0.111856	0.0238424	0.956947	0.894173	1.02413	0.203639	0.714523	1
Follow-up	Infectious diseases	10	Tuberculosis	md_EAS	45847	297	45550	-0.0571403	0.0585576	-0.171913	0.0576327	0.944462	0.842052	1.05933	0.329166	0.792169	1
Follow-up	Infectious diseases	38	Septicemia	md_EAS	45606	56	45550	-0.176835	0.134818	-0.441079	0.0874094	0.837918	0.643342	1.09134	0.189638	0.698092	1
Follow-up	Infectious diseases	53	Herpes zoster	md_EAS	45640	381	45259	0.00827275	0.0517675	-0.0931915	0.109737	1.00831	0.911019	1.11598	0.873034	0.966815	1
Follow-up	Infectious diseases	70	Viral hepatitis	md_EAS	45493	234	45259	0.0400598	0.0658925	-0.0890894	0.169209	1.04087	0.914764	1.18437	0.543216	0.906247	1
Follow-up	Infectious diseases	79	Viral infection	md_EAS	45342	83	45259	-0.0179217	0.110791	-0.235072	0.199229	0.982238	0.790514	1.22046	0.871494	0.966436	1
Follow-up	Infectious diseases	136	Other infectious and parasitic diseases	md_EAS	45823	123	45700	0.173065	0.0911561	-0.00560096	0.351731	1.18894	0.994415	1.42153	0.0576228	0.460983	1
Follow-up	Neoplasms	149	Cancer of larynx, pharynx, nasal cavities	md_EAS	45810	71	45739	0.241103	0.120074	0.0057571	0.476448	1.27265	1.00577	1.61034	0.044649	0.433486	1
Follow-up	Neoplasms	150	Cancer of esophagus	md_EAS	44666	170	44496	0.0738255	0.0781008	-0.0792521	0.226903	1.07662	0.923807	1.25471	0.344526	0.797515	1
Follow-up	Neoplasms	151	Cancer of stomach	md_EAS	44797	301	44496	-0.0441495	0.0581016	-0.158029	0.0697296	0.956811	0.853825	1.07222	0.447334	0.866811	1
Follow-up	Neoplasms	153	Colorectal cancer	md_EAS	44961	427	44534	-0.0564667	0.0489747	-0.152457	0.0395236	0.945098	0.858596	1.04032	0.248919	0.753756	1
Follow-up	Neoplasms	155	Cancer of liver and intrahepatic bile duct	md_EAS	44743	247	44496	-0.0292441	0.0639789	-0.154643	0.0961545	0.971179	0.856721	1.10093	0.647607	0.931891	1
Follow-up	Neoplasms	157	Pancreatic cancer	md_EAS	44593	97	44496	0.0977046	0.102023	-0.10226	0.297669	1.10264	0.902795	1.34672	0.338226	0.792169	1
Follow-up	Neoplasms	158	Neoplasm of unspecified nature of digestive system	md_EAS	44613	117	44496	0.106836	0.0930819	-0.0756049	0.289276	1.11275	0.927182	1.33546	0.251068	0.755335	1
Follow-up	Neoplasms	159	Malignant neoplasm of other and ill-defined sites within the digestive organs and peritoneum	md_EAS	44622	126	44496	0.160061	0.0896273	-0.0156088	0.33573	1.17358	0.984512	1.39896	0.0741239	0.522081	1
Follow-up	Neoplasms	165	Cancer within the respiratory system	md_EAS	45965	671	45294	-0.0245905	0.0392313	-0.101484	0.0523028	0.975709	0.903496	1.05369	0.530785	0.905007	1
Follow-up	Neoplasms	170	Cancer of bone and connective tissue	md_EAS	45807	49	45758	0.0716691	0.143666	-0.209916	0.353254	1.0743	0.810652	1.42369	0.617879	0.91991	1
Follow-up	Neoplasms	174	Breast cancer	md_EAS	45264	586	44678	0.00212749	0.0418638	-0.0799255	0.0841805	1.00213	0.923185	1.08783	0.95947	0.9953	1
Follow-up	Neoplasms	180	Cervical cancer and dysplasia	md_EAS	44229	324	43905	0.0439324	0.0560808	-0.065986	0.153851	1.04491	0.936144	1.16632	0.433406	0.866811	1
Follow-up	Neoplasms	182	Malignant neoplasm of uterus	md_EAS	44086	181	43905	-0.0180611	0.0749381	-0.16494	0.128818	0.982101	0.847945	1.13748	0.809544	0.959997	1
Follow-up	Neoplasms	184	Cancer of other female genital organs	md_EAS	44998	184	44814	0.0913349	0.0742664	-0.0542273	0.236897	1.09564	0.947217	1.26731	0.218762	0.736813	1
Follow-up	Neoplasms	189	Cancer of urinary organs (incl. kidney and bladder)	md_EAS	45821	124	45697	0.0178441	0.0902207	-0.158989	0.194677	1.018	0.853006	1.21492	0.843215	0.959997	1
Follow-up	Neoplasms	191	Manlignant and unknown neoplasms of brain and nervous system	md_EAS	45671	94	45577	-0.0259485	0.1038	-0.229397	0.1775	0.974385	0.795013	1.19423	0.802599	0.959997	1
Follow-up	Neoplasms	193	Thyroid cancer	md_EAS	45707	117	45590	-0.0835358	0.093053	-0.26592	0.098848	0.919858	0.766501	1.1039	0.369333	0.81892	1
Follow-up	Neoplasms	195	Cancer, suspected or other	md_EAS	45397	133	45264	-0.00198381	0.0873257	-0.173142	0.169175	0.998018	0.841018	1.18433	0.981876	0.999481	1
Follow-up	Neoplasms	198	Secondary malignant neoplasm	md_EAS	45424	160	45264	0.0927359	0.0795628	-0.0632072	0.248679	1.09717	0.938749	1.28233	0.243789	0.753756	1
Follow-up	Neoplasms	199	Neoplasm of uncertain behavior	md_EAS	45662	398	45264	-0.0301892	0.0505533	-0.129274	0.0688953	0.970262	0.878733	1.07132	0.55039	0.906953	1
Follow-up	Neoplasms	202	Cancer of other lymphoid, histiocytic tissue	md_EAS	45733	105	45628	-0.00610778	0.0983394	-0.198853	0.186637	0.993911	0.81967	1.20519	0.950476	0.992387	1
Follow-up	Neoplasms	204	Leukemia	md_EAS	45754	126	45628	-0.0945403	0.0895782	-0.270114	0.0810331	0.909791	0.763293	1.08441	0.291245	0.771593	1
Follow-up	Neoplasms	208	Benign neoplasm of colon	md_EAS	45525	296	45229	0.0246156	0.0588071	-0.0906464	0.139878	1.02492	0.913341	1.15013	0.675522	0.935499	1
Follow-up	Neoplasms	211	Benign neoplasm of other parts of digestive system	md_EAS	44802	255	44547	-0.000448679	0.0634493	-0.124809	0.123912	0.999551	0.882665	1.13192	0.994358	0.999666	1
Follow-up	Neoplasms	214	Lipoma	md_EAS	45825	139	45686	0.16941	0.0855109	0.00180811	0.337011	1.18461	1.00181	1.40075	0.047575	0.444627	1
Follow-up	Neoplasms	218	Benign neoplasm of uterus	md_EAS	45468	1073	44395	0.0289054	0.0311989	-0.0322444	0.0900552	1.02933	0.96827	1.09423	0.354192	0.80273	1
Follow-up	Neoplasms	224	Benign neoplasm of eye	md_EAS	45701	124	45577	0.00752739	0.09065	-0.170147	0.185201	1.00756	0.843541	1.20346	0.933821	0.989929	1
Follow-up	Neoplasms	225	Benign neoplasm of brain and other parts of nervous system	md_EAS	45657	80	45577	0.0556876	0.112816	-0.165431	0.276806	1.05727	0.847528	1.31891	0.621577	0.91991	1
Follow-up	Neoplasms	226	Benign neoplasm of thyroid glands	md_EAS	45711	121	45590	-0.118437	0.09177	-0.298306	0.0614324	0.888308	0.742074	1.06336	0.196848	0.705549	1
Follow-up	Neoplasms	228	Hemangioma and lymphangioma, any site	md_EAS	45813	70	45743	-0.0253791	0.12031	-0.261187	0.210429	0.97494	0.770137	1.23421	0.832929	0.959997	1
Follow-up	Neoplasms	229	Benign neoplasm of unspecified sites	md_EAS	45807	68	45739	-0.0242251	0.121283	-0.261939	0.213489	0.976066	0.769558	1.23799	0.841683	0.959997	1
Follow-up	Endocrine/metabolic	240	Simple and unspecified goiter	md_EAS	45690	267	45423	-0.045843	0.0617487	-0.166871	0.0751845	0.955192	0.846309	1.07808	0.457838	0.868762	1
Follow-up	Endocrine/metabolic	241	Nontoxic nodular goiter	md_EAS	45509	86	45423	-0.193396	0.108856	-0.406755	0.0199622	0.824155	0.665807	1.02016	0.0756309	0.522081	1
Follow-up	Endocrine/metabolic	242	Thyrotoxicosis with or without goiter	md_EAS	45545	122	45423	-0.0685741	0.0913695	-0.247658	0.11051	0.933724	0.780627	1.11685	0.452945	0.866811	1
Follow-up	Endocrine/metabolic	250	Diabetes mellitus	md_EAS	46905	4512	42393	-0.0193686	0.0160399	-0.0508067	0.0120696	0.980818	0.950462	1.01214	0.22723	0.744478	1
Follow-up	Endocrine/metabolic	251	Other disorders of pancreatic internal secretion	md_EAS	45812	54	45758	-0.180418	0.137724	-0.450357	0.0895216	0.834921	0.637401	1.09365	0.190198	0.698092	1
Follow-up	Endocrine/metabolic	260	Protein-calorie malnutrition	md_EAS	45810	66	45744	0.200387	0.123481	-0.0416365	0.442411	1.22188	0.959218	1.55645	0.10463	0.595701	1
Follow-up	Endocrine/metabolic	272	Disorders of lipoid metabolism	md_EAS	45947	475	45472	-0.0101867	0.0471224	-0.102547	0.0821733	0.989865	0.902536	1.08564	0.828851	0.959997	1
Follow-up	Endocrine/metabolic	274	Gout and other crystal arthropathies	md_EAS	45818	65	45753	-0.0512414	0.124822	-0.295892	0.193409	0.950049	0.743868	1.21338	0.681427	0.935499	1
Follow-up	Endocrine/metabolic	276	Disorders of fluid, electrolyte, and acid-base balance	md_EAS	45961	421	45540	0.0312459	0.050912	-0.0685417	0.131033	1.03174	0.933755	1.14001	0.539398	0.905031	1
Follow-up	Endocrine/metabolic	277	Other disorders of metabolism	md_EAS	45819	65	45754	0.0894546	0.124411	-0.15439	0.3333	1.09358	0.856938	1.39557	0.472124	0.871011	1
Follow-up	Hematopoietic	280	Iron deficiency anemias	md_EAS	45619	81	45538	-0.0259002	0.111113	-0.243682	0.191881	0.974432	0.783737	1.21153	0.815685	0.959997	1
Follow-up	Hematopoietic	285	Other anemias	md_EAS	45811	273	45538	-0.0465744	0.0613748	-0.166869	0.0737202	0.954494	0.84631	1.07651	0.447941	0.866811	1
Follow-up	Hematopoietic	287	Purpura and other hemorrhagic conditions	md_EAS	45827	124	45703	-0.169537	0.0904669	-0.346852	0.00777778	0.844055	0.70691	1.00781	0.0609268	0.475991	1
Follow-up	Hematopoietic	289	Other diseases of blood and blood-forming organs	md_EAS	45811	66	45745	-0.0503671	0.124062	-0.293529	0.192795	0.95088	0.745628	1.21263	0.684755	0.935499	1
Follow-up	Mental disorders	290	Delirium dementia and amnestic and other cognitive disorders	md_EAS	45837	127	45710	0.133034	0.089027	-0.0414589	0.307527	1.14229	0.959389	1.36006	0.135094	0.652629	1
Follow-up	Mental disorders	293	Symptoms involving head and neck	md_EAS	45814	87	45727	0.0538338	0.108015	-0.157877	0.265544	1.05531	0.853955	1.30414	0.618209	0.91991	1
Follow-up	Mental disorders	295	Schizophrenia and other psychotic disorders	md_EAS	45460	104	45356	0.0354688	0.0990128	-0.158596	0.229534	1.03611	0.853341	1.25801	0.720175	0.940181	1
Follow-up	Mental disorders	300	Anxiety disorders	md_EAS	45713	357	45356	0.0401317	0.0534862	-0.0647012	0.144965	1.04095	0.937347	1.156	0.453062	0.866811	1
Follow-up	Mental disorders	303	Psychogenic and somatoform disorders	md_EAS	45487	131	45356	-0.0173088	0.087673	-0.189148	0.15453	0.98284	0.827664	1.16711	0.843496	0.959997	1
Follow-up	Neurological	331	Other cerebral degenerations	md_EAS	45646	143	45503	-0.0117728	0.0840422	-0.176496	0.15295	0.988296	0.838203	1.16527	0.888595	0.98079	1
Follow-up	Neurological	332	Parkinson's disease	md_EAS	45616	113	45503	0.183741	0.0943051	-0.00109753	0.368579	1.2017	0.998903	1.44568	0.0513717	0.450629	1
Follow-up	Neurological	339	Other headache syndromes	md_EAS	45942	536	45406	-0.00780573	0.0440492	-0.0941422	0.0785307	0.992225	0.910153	1.0817	0.859347	0.961565	1
Follow-up	Neurological	345	Epilepsy, recurrent seizures, convulsions	md_EAS	45615	112	45503	-0.137507	0.0951749	-0.32405	0.0490357	0.871528	0.723214	1.05026	0.148519	0.656064	1
Follow-up	Neurological	348	Other conditions of brain	md_EAS	45606	103	45503	-0.0952024	0.0991318	-0.289501	0.0990959	0.909189	0.748637	1.10417	0.336873	0.792169	1
Follow-up	Neurological	352	Disorders of other cranial nerves	md_EAS	45853	258	45595	-0.0410456	0.0627364	-0.164009	0.0819179	0.959785	0.848734	1.08537	0.512948	0.898317	1
Follow-up	Neurological	357	Inflammatory and toxic neuropathy	md_EAS	45810	79	45731	0.0484547	0.113197	-0.173412	0.270321	1.04965	0.840791	1.31039	0.668611	0.93512	1
Follow-up	Sense organs	361	Retinal detachments and defects	md_EAS	45450	101	45349	-0.0280489	0.100526	-0.225081	0.168983	0.972341	0.798452	1.1841	0.780229	0.951499	1
Follow-up	Sense organs	362	Other retinal disorders	md_EAS	45553	204	45349	-0.0230337	0.0707789	-0.16176	0.115693	0.97723	0.850645	1.12265	0.744855	0.946118	1
Follow-up	Sense organs	365	Glaucoma	md_EAS	45629	280	45349	-0.0973581	0.0602939	-0.215534	0.0208178	0.907231	0.806111	1.02104	0.10637	0.595701	1
Follow-up	Sense organs	366	Cataract	md_EAS	46452	2632	43820	0.00954473	0.0209446	-0.0315067	0.0505962	1.00959	0.968984	1.0519	0.648596	0.931891	1
Follow-up	Sense organs	369	Infection of the eye	md_EAS	45438	76	45362	0.00239654	0.1158	-0.224571	0.229364	1.0024	0.798859	1.2578	0.983489	0.999481	1
Follow-up	Sense organs	370	Keratitis	md_EAS	45442	80	45362	0.0553057	0.113328	-0.166817	0.277428	1.05686	0.846355	1.31973	0.625539	0.91991	1
Follow-up	Sense organs	372	Disorders of conjunctiva	md_EAS	45692	330	45362	0.0076123	0.0560018	-0.102151	0.117376	1.00764	0.902893	1.12454	0.891877	0.980869	1
Follow-up	Sense organs	374	Other disorders of eyelids	md_EAS	45438	76	45362	0.0996723	0.114772	-0.12528	0.324625	1.10481	0.882249	1.38351	0.385154	0.839116	1
Follow-up	Sense organs	379	Other disorders of eye	md_EAS	45823	96	45727	0.14958	0.102998	-0.052297	0.351457	1.16135	0.949047	1.42114	0.146431	0.656064	1
Follow-up	Sense organs	381	Otitis media and eustachian tube disorders	md_EAS	45815	102	45713	-0.222591	0.0997878	-0.418176	-0.0270073	0.800442	0.658247	0.973354	0.0257045	0.321306	1
Follow-up	Sense organs	386	Vertiginous syndromes and other disorders of vestibular system	md_EAS	46148	1325	44823	0.0149402	0.0281685	-0.0402701	0.0701506	1.01505	0.96053	1.07267	0.595843	0.916787	1
Follow-up	Sense organs	389	Hearing loss	md_EAS	45837	221	45616	-0.0362111	0.0677889	-0.169077	0.0966551	0.964437	0.844444	1.10148	0.593221	0.916787	1
Follow-up	Circulatory system	394	Rheumatic disease of the heart valves	md_EAS	45879	207	45672	-0.00767627	0.0702624	-0.145391	0.130038	0.992353	0.864685	1.13887	0.913003	0.988725	1
Follow-up	Circulatory system	401	Hypertension	md_EAS	47227	2375	44852	-0.0473965	0.0228786	-0.0922386	-0.00255447	0.953709	0.911888	0.997449	0.0382978	0.403135	1
Follow-up	Circulatory system	411	Ischemic heart disease	md_EAS	48525	8627	39898	0.0103461	0.0131197	-0.0153685	0.0360606	1.0104	0.984749	1.03672	0.43035	0.866811	1
Follow-up	Circulatory system	414	Other forms of chronic heart disease	md_EAS	40435	537	39898	-0.0523633	0.0441133	-0.138825	0.0340986	0.948984	0.87038	1.03469	0.23522	0.749521	1
Follow-up	Circulatory system	415	Pulmonary heart disease	md_EAS	46448	1030	45418	-0.0464365	0.0340478	-0.11317	0.0202971	0.954625	0.892999	1.0205	0.172611	0.6868	1
Follow-up	Circulatory system	418	Nonspecific chest pain	md_EAS	45820	123	45697	0.206299	0.0906874	0.0285517	0.384046	1.22912	1.02896	1.46821	0.0229157	0.297607	1
Follow-up	Circulatory system	420	Carditis	md_EAS	45784	159	45625	0.0195478	0.0799638	-0.137181	0.176277	1.01974	0.871812	1.19277	0.806876	0.959997	1
Follow-up	Circulatory system	425	Cardiomyopathy	md_EAS	45725	100	45625	0.147632	0.100919	-0.0501696	0.345434	1.15909	0.951068	1.4126	0.143502	0.656064	1
Follow-up	Circulatory system	426	Cardiac conduction disorders	md_EAS	45002	57	44945	-0.0383754	0.133762	-0.300549	0.223799	0.962352	0.740411	1.25082	0.774195	0.94869	1
Follow-up	Circulatory system	427	Cardiac dysrhythmias	md_EAS	46082	1137	44945	0.0238668	0.0304496	-0.0358145	0.0835481	1.02415	0.964819	1.08714	0.433151	0.866811	1
Follow-up	Circulatory system	428	Congestive heart failure; nonhypertensive	md_EAS	46193	885	45308	-0.0142779	0.0347809	-0.0824484	0.0538927	0.985824	0.920859	1.05537	0.681433	0.935499	1
Follow-up	Circulatory system	430	Intracranial hemorrhage	md_EAS	40212	3517	36695	-0.0305042	0.0189374	-0.0676215	0.00661319	0.969956	0.934614	1.00664	0.107226	0.595701	1
Follow-up	Circulatory system	433	Cerebrovascular disease	md_EAS	49379	12684	36695	0.0148139	0.0113475	-0.00742718	0.037055	1.01492	0.9926	1.03775	0.19173	0.698092	1
Follow-up	Circulatory system	440	Atherosclerosis	md_EAS	45857	362	45495	-0.0884815	0.0537936	-0.193917	0.016954	0.91532	0.823726	1.0171	0.100004	0.595701	1
Follow-up	Circulatory system	442	Other aneurysm	md_EAS	45583	88	45495	-0.15671	0.107513	-0.367436	0.054015	0.854952	0.692508	1.0555	0.144952	0.656064	1
Follow-up	Circulatory system	443	Peripheral vascular disease	md_EAS	45576	81	45495	-0.0627351	0.111794	-0.281851	0.156381	0.939192	0.754386	1.16927	0.574683	0.908165	1
Follow-up	Circulatory system	451	Phlebitis and thrombophlebitis	md_EAS	45549	91	45458	-0.102182	0.105244	-0.308459	0.104096	0.902866	0.734578	1.10971	0.331595	0.792169	1
Follow-up	Circulatory system	454	Varicose veins	md_EAS	45782	324	45458	0.00485968	0.0564056	-0.105695	0.115415	1.00487	0.899699	1.12234	0.931342	0.989929	1
Follow-up	Respiratory	465	Acute upper respiratory infections of multiple or unspecified sites	md_EAS	46080	902	45178	0.0280336	0.0340009	-0.0386081	0.0946753	1.02843	0.962128	1.0993	0.409658	0.852644	1
Follow-up	Respiratory	470	Septal deviations/turbinate hypertrophy	md_EAS	45268	47	45221	0.155087	0.146848	-0.132734	0.442908	1.16776	0.875698	1.55723	0.290917	0.771593	1
Follow-up	Respiratory	471	Nasal polyps	md_EAS	45281	60	45221	0.181864	0.13038	-0.0736816	0.43741	1.19945	0.928967	1.54869	0.163054	0.671005	1
Follow-up	Respiratory	472	Chronic pharyngitis and nasopharyngitis	md_EAS	45295	74	45221	0.138854	0.117245	-0.0909455	0.368653	1.14896	0.913067	1.44579	0.236291	0.749521	1
Follow-up	Respiratory	473	Diseases of the larynx and vocal cords	md_EAS	45321	100	45221	0.0521097	0.10049	-0.144851	0.24907	1.05349	0.865151	1.28283	0.604071	0.916787	1
Follow-up	Respiratory	474	Acute and chronic tonsillitis	md_EAS	45382	161	45221	-0.0588413	0.0796547	-0.214964	0.0972818	0.942856	0.80657	1.10217	0.460086	0.870462	1
Follow-up	Respiratory	475	Chronic sinusitis	md_EAS	45379	158	45221	-0.00668744	0.0802031	-0.163885	0.150511	0.993335	0.848839	1.16243	0.933548	0.989929	1
Follow-up	Respiratory	477	Epistaxis or throat hemorrhage	md_EAS	45305	84	45221	-0.0194606	0.110003	-0.235067	0.196146	0.980728	0.790518	1.2167	0.859579	0.961565	1
Follow-up	Respiratory	479	Other upper respiratory disease	md_EAS	45287	66	45221	0.0771144	0.12455	-0.167004	0.321233	1.08017	0.846196	1.37883	0.535822	0.905007	1
Follow-up	Respiratory	480	Pneumonia	md_EAS	46458	4502	41956	0.0177696	0.0163314	-0.01424	0.0497792	1.01793	0.985861	1.05104	0.276568	0.766116	1
Follow-up	Respiratory	483	Acute bronchitis and bronchiolitis	md_EAS	43200	1244	41956	0.01668	0.0296112	-0.0413579	0.074718	1.01682	0.959486	1.07758	0.57323	0.908165	1
Follow-up	Respiratory	495	Asthma	md_EAS	43993	555	43438	-0.0153996	0.0430713	-0.0998194	0.0690202	0.984718	0.905001	1.07146	0.72069	0.940181	1
Follow-up	Respiratory	496	Chronic airway obstruction	md_EAS	47123	3685	43438	0.000188505	0.0188025	-0.0366644	0.0370414	1.00019	0.964	1.03774	0.992001	0.999481	1
Follow-up	Respiratory	497	Bronchitis	md_EAS	44303	865	43438	0.0165711	0.0347763	-0.0515905	0.0847327	1.01671	0.949718	1.08843	0.633714	0.923232	1
Follow-up	Respiratory	503	Pulmonary congestion and hypostasis	md_EAS	45476	50	45426	0.0630568	0.14225	-0.215753	0.341866	1.06509	0.805934	1.40757	0.657562	0.934056	1
Follow-up	Respiratory	504	Other alveolar and parietoalveolar pneumonopathy	md_EAS	45508	82	45426	0.0809085	0.11111	-0.136868	0.298685	1.08427	0.872085	1.34808	0.466503	0.870462	1
Follow-up	Respiratory	506	Empyema and pneumothorax	md_EAS	45495	69	45426	0.236446	0.120393	0.00047592	0.472417	1.26674	1.00048	1.60387	0.0495355	0.450629	1
Follow-up	Respiratory	507	Pleurisy; pleural effusion	md_EAS	45557	131	45426	-0.0711257	0.087774	-0.243163	0.100911	0.931345	0.784144	1.10618	0.417752	0.859572	1
Follow-up	Respiratory	509	Respiratory failure, insufficiency, arrest	md_EAS	45732	306	45426	-0.0213206	0.0579516	-0.134906	0.0922644	0.978905	0.873798	1.09665	0.712944	0.938667	1
Follow-up	Respiratory	510	Other diseases of lung	md_EAS	45868	245	45623	-0.0957106	0.0646592	-0.222443	0.0310214	0.908727	0.800561	1.03151	0.138811	0.656064	1
Follow-up	Respiratory	512	Other symptoms of respiratory system	md_EAS	45815	91	45724	-0.0944636	0.105703	-0.301642	0.112714	0.909861	0.739603	1.11931	0.371499	0.821776	1
Follow-up	Respiratory	514	Abnormal findings examination of lungs	md_EAS	45807	59	45748	-0.188941	0.130829	-0.445366	0.0674837	0.827835	0.64059	1.06981	0.148687	0.656064	1
Follow-up	Respiratory	516	Abnormal sputum	md_EAS	45806	38	45768	-0.102905	0.163222	-0.422821	0.21701	0.902212	0.655196	1.24236	0.528392	0.905007	1
Follow-up	Digestive	530	Diseases of esophagus	md_EAS	45836	166	45670	0.0126849	0.0785603	-0.141293	0.166663	1.01277	0.868235	1.18136	0.871725	0.966436	1
Follow-up	Digestive	531	Peptic ulcer (excl. esophageal)	md_EAS	45918	455	45463	0.0674019	0.0474523	-0.0256046	0.160409	1.06973	0.97472	1.17399	0.155487	0.656064	1
Follow-up	Digestive	535	Gastritis and duodenitis	md_EAS	46478	2591	43887	0.0334408	0.0208151	-0.00735682	0.0742383	1.03401	0.99267	1.07706	0.10815	0.597515	1
Follow-up	Digestive	540	Appendiceal conditions	md_EAS	45845	269	45576	-0.0529567	0.0614686	-0.173435	0.0675217	0.948421	0.840772	1.06985	0.388949	0.842462	1
Follow-up	Digestive	550	Abdominal hernia	md_EAS	45828	125	45703	0.205425	0.0900814	0.0288651	0.381984	1.22805	1.02929	1.46519	0.022582	0.297607	1
Follow-up	Digestive	558	Noninfectious gastroenteritis	md_EAS	45556	183	45373	0.0163118	0.0744486	-0.129608	0.162231	1.01645	0.87844	1.17613	0.826571	0.959997	1
Follow-up	Digestive	560	Intestinal obstruction without mention of hernia	md_EAS	45748	375	45373	-0.00899851	0.0521029	-0.11112	0.0931232	0.991042	0.894831	1.0976	0.862882	0.963038	1
Follow-up	Digestive	565	Anal and rectal conditions	md_EAS	45690	295	45395	-0.00636146	0.0586456	-0.121307	0.108584	0.993659	0.885762	1.1147	0.913621	0.988725	1
Follow-up	Digestive	567	Peritonitis and retroperitoneal infections	md_EAS	45484	89	45395	0.14372	0.10677	-0.0655491	0.352989	1.15456	0.936553	1.42332	0.17828	0.692287	1
Follow-up	Digestive	569	Other disorders of intestine	md_EAS	45514	119	45395	0.111326	0.0922156	-0.0694166	0.292068	1.11776	0.932938	1.33919	0.227342	0.744478	1
Follow-up	Digestive	571	Chronic liver disease and cirrhosis	md_EAS	45718	439	45279	-0.052473	0.0483087	-0.147158	0.0422121	0.94888	0.863157	1.04312	0.27739	0.766271	1
Follow-up	Digestive	573	Other disorders of liver	md_EAS	45572	293	45279	-0.0925549	0.0591659	-0.20852	0.0234103	0.911599	0.811785	1.02369	0.11774	0.616232	1
Follow-up	Digestive	574	Cholelithiasis and cholecystitis	md_EAS	46252	2563	43689	0.0128872	0.0207963	-0.0278736	0.0536479	1.01297	0.972511	1.05511	0.535464	0.905007	1
Follow-up	Digestive	575	Other biliary tract disease	md_EAS	44013	324	43689	0.0428622	0.0561569	-0.0672052	0.15293	1.04379	0.935003	1.16524	0.445309	0.866811	1
Follow-up	Digestive	578	Gastrointestinal hemorrhage	md_EAS	45842	375	45467	-0.014649	0.0522017	-0.116964	0.0876664	0.985458	0.889617	1.09162	0.779	0.95116	1
Follow-up	Digestive	579	Other symptoms involving abdomen and pelvis	md_EAS	45544	77	45467	-0.175699	0.114283	-0.399693	0.0482951	0.83887	0.670526	1.04948	0.124194	0.624089	1
Follow-up	Genitourinary	580	Nephritis; nephrosis; renal sclerosis	md_EAS	45302	230	45072	0.0194784	0.0663618	-0.110591	0.149547	1.01967	0.895305	1.16131	0.769126	0.94869	1
Follow-up	Genitourinary	585	Renal failure	md_EAS	45525	453	45072	0.0064888	0.0474975	-0.0866063	0.0995839	1.00651	0.917038	1.10471	0.891336	0.980869	1
Follow-up	Genitourinary	586	Other disorders of the kidney and ureters	md_EAS	45239	167	45072	0.103629	0.0781158	-0.0494784	0.256735	1.10919	0.951726	1.2927	0.18464	0.696408	1
Follow-up	Genitourinary	590	Pyelonephritis	md_EAS	45314	261	45053	0.00739866	0.062425	-0.114954	0.129752	1.00743	0.891407	1.13855	0.905655	0.986592	1
Follow-up	Genitourinary	591	Urinary tract infection	md_EAS	45700	647	45053	-0.0304388	0.0399017	-0.108646	0.0477686	0.97002	0.897048	1.04893	0.445556	0.866811	1
Follow-up	Genitourinary	592	Cystitis and urethritis	md_EAS	45195	142	45053	0.0262161	0.0844624	-0.13933	0.191762	1.02656	0.869941	1.21138	0.756266	0.94869	1
Follow-up	Genitourinary	594	Urinary calculus	md_EAS	46025	1135	44890	0.0213245	0.0307362	-0.0389184	0.0815674	1.02155	0.961829	1.08499	0.487814	0.879628	1
Follow-up	Genitourinary	595	Hydronephrosis	md_EAS	44997	107	44890	-0.157803	0.0978051	-0.349501	0.0338947	0.854018	0.70504	1.03448	0.106648	0.595701	1
Follow-up	Genitourinary	599	Other symptoms/disorders or the urinary system	md_EAS	45834	135	45699	-0.0862243	0.0867676	-0.256289	0.0838402	0.917388	0.773918	1.08746	0.32035	0.785942	1
Follow-up	Genitourinary	610	Benign mammary dysplasias	md_EAS	45623	174	45449	0.172957	0.0760184	0.023961	0.321953	1.18881	1.02425	1.37982	0.0228939	0.297607	1
Follow-up	Genitourinary	611	Abnormal findings on mammogram or breast exam	md_EAS	45668	219	45449	0.140733	0.0685313	0.00641161	0.275054	1.15112	1.00643	1.3166	0.0400186	0.408353	1
Follow-up	Genitourinary	614	Inflammatory diseases of female pelvic organs	md_EAS	45797	913	44884	0.047192	0.0342227	-0.0198845	0.114269	1.04832	0.980312	1.12105	0.167905	0.68254	1
Follow-up	Genitourinary	615	Endometriosis	md_EAS	45083	199	44884	0.0410197	0.0716675	-0.0994486	0.181488	1.04187	0.905337	1.199	0.567077	0.908165	1
Follow-up	Genitourinary	618	Genital prolapse	md_EAS	45833	181	45652	0.01461	0.0751078	-0.132601	0.161821	1.01472	0.875814	1.17565	0.845768	0.960411	1
Follow-up	Genitourinary	619	Noninflammatory female genital disorders	md_EAS	45813	118	45695	0.143697	0.0927748	-0.0381413	0.325536	1.15453	0.962577	1.38477	0.12141	0.617234	1
Follow-up	Genitourinary	622	Polyp of female genital organs	md_EAS	45842	245	45597	-0.0709861	0.0641697	-0.196759	0.0547865	0.931475	0.821389	1.05632	0.268629	0.763151	1
Follow-up	Genitourinary	626	Disorders of menstruation and other abnormal bleeding from female genital tract	md_EAS	45724	281	45443	-0.0174503	0.0604356	-0.135904	0.101003	0.982701	0.872926	1.10628	0.772778	0.94869	1
Follow-up	Genitourinary	628	Ovarian cyst	md_EAS	45601	158	45443	-0.0154918	0.0803341	-0.172947	0.141963	0.984628	0.841182	1.15253	0.847083	0.960411	1
Follow-up	Dermatologic	681	Superficial cellulitis and abscess	md_EAS	45602	62	45540	-0.141957	0.127712	-0.392273	0.108359	0.867658	0.675519	1.11445	0.266337	0.760656	1
Follow-up	Dermatologic	686	Other local infections of skin and subcutaneous tissue	md_EAS	45795	255	45540	0.0130808	0.0630446	-0.110487	0.136648	1.01317	0.895398	1.14642	0.835631	0.959997	1
Follow-up	Dermatologic	687	Symptoms affecting skin	md_EAS	45823	133	45690	-0.0480262	0.0872532	-0.219043	0.12299	0.953109	0.803288	1.13087	0.582029	0.913294	1
Follow-up	Dermatologic	707	Chronic ulcer of skin	md_EAS	45832	84	45748	-0.040691	0.110781	-0.257821	0.176439	0.960126	0.772733	1.19296	0.713387	0.938667	1
Follow-up	Dermatologic	709	Diffuse diseases of connective tissue	md_EAS	45811	95	45716	0.0839401	0.103231	-0.118392	0.286272	1.08756	0.888348	1.33146	0.416143	0.858027	1
Follow-up	Musculoskeletal	714	Rheumatoid arthritis and other inflammatory polyarthropathies	md_EAS	44768	378	44390	0.00118279	0.0519751	-0.100688	0.103054	1.00118	0.904215	1.10855	0.981844	0.999481	1
Follow-up	Musculoskeletal	716	Other arthropathies	md_EAS	45950	1560	44390	-0.0142719	0.0261206	-0.0654682	0.0369244	0.985829	0.936629	1.03761	0.584801	0.915182	1
Follow-up	Musculoskeletal	720	Spinal stenosis	md_EAS	43778	351	43427	0.0197035	0.0540613	-0.0862565	0.125664	1.0199	0.917359	1.1339	0.715509	0.940181	1
Follow-up	Musculoskeletal	721	Spondylosis and allied disorders	md_EAS	45796	2369	43427	-0.0183637	0.0219539	-0.0613934	0.0246661	0.981804	0.940453	1.02497	0.402895	0.848199	1
Follow-up	Musculoskeletal	722	Intervertebral disc disorders	md_EAS	43988	561	43427	-0.0260098	0.0428533	-0.110002	0.0579827	0.974326	0.895832	1.0597	0.543885	0.906247	1
Follow-up	Musculoskeletal	726	Peripheral enthesopathies and allied syndromes	md_EAS	45618	156	45462	-0.0286713	0.0808187	-0.187076	0.129733	0.971736	0.829381	1.13852	0.722769	0.940181	1
Follow-up	Musculoskeletal	727	Other disorders of synovium, tendon, and bursa	md_EAS	45622	160	45462	0.0758085	0.0800803	-0.0811489	0.232766	1.07876	0.922056	1.26209	0.343814	0.797515	1
Follow-up	Musculoskeletal	729	Other disorders of soft tissues	md_EAS	45564	102	45462	0.00436067	0.0994264	-0.190515	0.199236	1.00437	0.826533	1.22047	0.965017	0.998932	1
Follow-up	Musculoskeletal	733	Other disorders of bone and cartilage	md_EAS	45823	121	45702	0.0354751	0.0914705	-0.143807	0.214757	1.03611	0.866055	1.23956	0.698141	0.935499	1
Follow-up	Musculoskeletal	740	Osteoarthrosis	md_EAS	45829	134	45695	0.00302571	0.086725	-0.166955	0.173007	1.00303	0.846237	1.18887	0.972169	0.999481	1
Follow-up	Musculoskeletal	743	Osteoporosis, osteopenia and pathological fracture	md_EAS	45898	351	45547	-0.00898976	0.0540234	-0.114876	0.0968961	0.991051	0.891477	1.10175	0.867838	0.966412	1
Follow-up	Musculoskeletal	745	Pain in joint	md_EAS	45816	88	45728	0.0494442	0.107135	-0.16054	0.259428	1.05069	0.851684	1.29619	0.64443	0.930022	1
Follow-up	Symptoms	760	Back pain	md_EAS	45846	177	45669	0.0178935	0.0757279	-0.130533	0.16632	1.01805	0.877627	1.18095	0.81321	0.959997	1
Follow-up	Symptoms	783	Fever of unknown origin	md_EAS	45835	200	45635	-0.0362491	0.0712642	-0.175927	0.103429	0.9644	0.838679	1.10897	0.610992	0.916787	1
Follow-up	Symptoms	785	Abdominal pain	md_EAS	46044	807	45237	-0.0177964	0.0364539	-0.0892459	0.0536532	0.982361	0.914621	1.05512	0.625416	0.91991	1
Follow-up	Symptoms	788	Syncope and collapse	md_EAS	45813	68	45745	0.0144102	0.121677	-0.224076	0.252896	1.01451	0.799255	1.28775	0.905727	0.986592	1
Follow-up	Symptoms	790	Nonspecific findings on examination of blood	md_EAS	45827	70	45757	-0.119298	0.121216	-0.356882	0.118286	0.887543	0.699855	1.12557	0.32503	0.786997	1
Follow-up	Symptoms	797	Shock	md_EAS	45838	113	45725	-0.0959005	0.0948473	-0.281801	0.0900003	0.908554	0.754424	1.09417	0.311967	0.785942	1
Follow-up	Injuries & poisonings	800	Fracture of lower limb	md_EAS	45031	1019	44012	0.0487297	0.0321917	-0.0143659	0.111825	1.04994	0.985737	1.11832	0.130092	0.634597	1
Follow-up	Injuries & poisonings	801	Fracture of ankle and foot	md_EAS	44119	107	44012	-0.113431	0.09774	-0.305002	0.078139	0.892766	0.737122	1.08127	0.245828	0.753756	1
Follow-up	Injuries & poisonings	803	Fracture of upper limb	md_EAS	44705	693	44012	-0.00379665	0.0389082	-0.0800567	0.0724634	0.996211	0.923064	1.07515	0.922266	0.989929	1
Follow-up	Injuries & poisonings	805	Fracture of vertebral column without mention of spinal cord injury	md_EAS	44538	526	44012	-0.0310841	0.0444696	-0.118244	0.0560762	0.969394	0.888479	1.05768	0.484554	0.877815	1
Follow-up	Injuries & poisonings	807	Fracture of ribs	md_EAS	44161	149	44012	0.0537506	0.0828959	-0.108725	0.216227	1.05522	0.896977	1.24138	0.516719	0.898317	1
Follow-up	Injuries & poisonings	819	Skull and face fracture and other intercranial injury	md_EAS	45870	244	45626	0.124547	0.0646611	-0.00218888	0.251283	1.13264	0.997814	1.28567	0.0540859	0.454931	1
Follow-up	Injuries & poisonings	830	Dislocation	md_EAS	45814	81	45733	-0.0320076	0.111928	-0.251387	0.187371	0.968499	0.777722	1.20608	0.774904	0.94869	1
Follow-up	Injuries & poisonings	916	Contusion	md_EAS	45808	59	45749	-0.115466	0.131501	-0.373208	0.142276	0.890951	0.688522	1.15289	0.37991	0.833046	1
Follow-up	Dermatologic	939	Atopic/contact dermatitis due to other or unspecified	md_EAS	45827	158	45669	-0.0263011	0.0800125	-0.183126	0.130523	0.974042	0.832663	1.13942	0.742373	0.944495	1
Follow-up	Injuries & poisonings	994	Sepsis and sirs	md_EAS	45810	54	45756	-0.160588	0.137423	-0.429937	0.108761	0.851643	0.65055	1.1149	0.242579	0.753756	1
Baseline	Socio-demographics	ownership_index	Ownership index	md_EAS+EUR	45797	NA	NA	-0.00700809	0.00517326	-0.0171477	0.0031315	NA	NA	NA	0.175527	0.691053	1
Baseline	Socio-demographics	household_size	Household size	md_EAS+EUR	45797	NA	NA	-0.0111808	0.00628744	-0.0235042	0.00114262	NA	NA	NA	0.0753662	0.522081	1
Baseline	Socio-demographics	children	Number of children	md_EAS+EUR	45797	NA	NA	0.00368939	0.00447537	-0.00508233	0.0124611	NA	NA	NA	0.409729	0.852644	1
Baseline	Lifestyle	met	Physical activity	md_EAS+EUR	45797	NA	NA	-0.0998475	0.0503477	-0.198529	-0.00116599	NA	NA	NA	0.0473557	0.444627	1
Baseline	Lifestyle	alc_age_start	Age of alcohol initiation	md_EAS+EUR	1003	NA	NA	-0.511859	0.355244	-1.20814	0.18442	NA	NA	NA	0.149943	0.656064	1
Baseline	Lifestyle	smoking_age_start	Age of smoking initation	md_EAS+EUR	1583	NA	NA	-0.184222	0.283554	-0.739987	0.371543	NA	NA	NA	0.515987	0.898317	1
Baseline	Lifestyle	cig_equiv_day	Cigarettes per day	md_EAS+EUR	1583	NA	NA	-0.139097	0.185452	-0.502583	0.224389	NA	NA	NA	0.453342	0.866811	1
Baseline	Lifestyle	food_diversity_score	Food diversity	md_EAS+EUR	45797	NA	NA	-0.0273645	0.0120869	-0.0510548	-0.00367425	NA	NA	NA	0.0235796	0.302302	1
Baseline	Mental health and sleep	sleep_hours	Sleep duration	md_EAS+EUR	45797	NA	NA	-0.0205057	0.00634774	-0.0329473	-0.00806413	NA	NA	NA	0.00123707	0.0386584	1
Baseline	Clinical measurements	bmi	Body mass index	md_EAS+EUR	45797	NA	NA	0.0315022	0.0158199	0.000495118	0.0625092	NA	NA	NA	0.0464542	0.442421	1
Baseline	Clinical measurements	standing_height	Standing height	md_EAS+EUR	45797	NA	NA	-0.0447831	0.0247505	-0.0932941	0.00372783	NA	NA	NA	0.070398	0.517632	1
Baseline	Clinical measurements	sitting_height	Sitting height	md_EAS+EUR	45797	NA	NA	-0.00870248	0.0144735	-0.0370705	0.0196656	NA	NA	NA	0.547663	0.906727	1
Baseline	Clinical measurements	sbp	Systolic blood pressure	md_EAS+EUR	45797	NA	NA	-0.217106	0.0947926	-0.4029	-0.0313129	NA	NA	NA	0.0220067	0.297387	1
Baseline	Clinical measurements	dbp	NA	md_EAS+EUR	45797	NA	NA	-0.0560629	0.0504669	-0.154978	0.0428522	NA	NA	NA	0.266623	0.760656	1
Baseline	Clinical measurements	heart_rate	Heart rate	md_EAS+EUR	45797	NA	NA	0.112026	0.0536493	0.00687319	0.217178	NA	NA	NA	0.0367931	0.391416	1
Baseline	Clinical measurements	random_glucose	Random glucose	md_EAS+EUR	45402	NA	NA	0.0201271	0.0109702	-0.00137454	0.0416287	NA	NA	NA	0.0665563	0.504214	1
Baseline	Reproductive history	first_period_age	Age at menarche	md_EAS+EUR	45796	NA	NA	-0.0170446	0.00870409	-0.0341046	1.54308e-05	NA	NA	NA	0.0502094	0.450629	1
Baseline	Reproductive history	menopause_age	Age at menopause	md_EAS+EUR	24741	NA	NA	-0.0269441	0.0263759	-0.0786408	0.0247526	NA	NA	NA	0.307007	0.785942	1
Baseline	Reproductive history	preg_count	Number of pregnancies	md_EAS+EUR	45796	NA	NA	0.0341959	0.00674117	0.0209832	0.0474086	NA	NA	NA	3.9374e-07	5.62485e-05	0.00039374
Baseline	Reproductive history	live_birth_count	Number of live births	md_EAS+EUR	45378	NA	NA	0.00365542	0.00404198	-0.00426686	0.0115777	NA	NA	NA	0.365807	0.814715	1
Baseline	Reproductive history	live_birth_age01	Age at first live birth	md_EAS+EUR	45189	NA	NA	-0.0761588	0.0133327	-0.102291	-0.0500267	NA	NA	NA	1.12244e-08	2.24489e-06	1.12244e-05
Baseline	Reproductive history	still_birth_count	Number of still births	md_EAS+EUR	45378	NA	NA	9.28928e-05	0.00154669	-0.00293862	0.00312441	NA	NA	NA	0.952109	0.992387	1
Baseline	Socio-demographics	region_is_urban	Urban area	md_EAS+EUR	45797	22367	23430	0.0123716	0.0157311	-0.0184615	0.0432046	1.01245	0.981708	1.04415	0.431611	0.866811	1
Baseline	Socio-demographics	high_school	> 9 years education	md_EAS+EUR	45797	8562	37235	-0.0339146	0.0141454	-0.0616396	-0.00618972	0.966654	0.940222	0.993829	0.0165038	0.248211	1
Baseline	Socio-demographics	employed	Employed	md_EAS+EUR	45797	26678	19119	-0.024383	0.0128248	-0.0495197	0.000753658	0.975912	0.951686	1.00075	0.0572713	0.460983	1
Baseline	Socio-demographics	income	Household income >= 20,000	md_EAS+EUR	45797	17654	28143	-0.00643118	0.0112553	-0.0284916	0.0156293	0.993589	0.97191	1.01575	0.567736	0.908165	1
Baseline	Socio-demographics	married_now	Married	md_EAS+EUR	45797	40581	5216	-0.0123636	0.0158914	-0.0435107	0.0187835	0.987712	0.957422	1.01896	0.436564	0.866811	1
Baseline	Lifestyle	ever_reg_alcohol	Ever regular alcohol drinking	md_EAS+EUR	45797	1411	44386	0.0274304	0.0278072	-0.0270717	0.0819324	1.02781	0.973291	1.08538	0.323913	0.786997	1
Baseline	Lifestyle	current_reg_alcohol	Current regular alcohol drinking	md_EAS+EUR	45797	1003	44794	0.0216677	0.0325579	-0.0421457	0.0854812	1.0219	0.95873	1.08924	0.505721	0.898317	1
Baseline	Lifestyle	problem_drinking	Problem alcohol drinking	md_EAS+EUR	45797	56	45741	0.0535819	0.135091	-0.211197	0.31836	1.05504	0.809615	1.37487	0.691636	0.935499	1
Baseline	Lifestyle	ever_reg_smoking	Ever regular smoking	md_EAS+EUR	45797	1583	44214	0.0400094	0.0274584	-0.0138091	0.0938279	1.04082	0.986286	1.09837	0.145091	0.656064	1
Baseline	Lifestyle	current_reg_smoking	Current regular smoking	md_EAS+EUR	45797	1164	44633	0.0282658	0.0309974	-0.0324891	0.0890207	1.02867	0.968033	1.0931	0.361833	0.811285	1
Baseline	Physical health	self_rated_poor_heath	Poor self-rated health	md_EAS+EUR	45797	5209	40588	0.0569245	0.015126	0.0272776	0.0865714	1.05858	1.02765	1.09043	0.000167644	0.00785021	0.167644
Baseline	Physical health	comparative_poor_health	Worse comparative health	md_EAS+EUR	45797	8128	37669	0.0728635	0.0125405	0.0482842	0.0974429	1.07558	1.04947	1.10235	6.23698e-09	2.24489e-06	6.23698e-06
Baseline	Mental health and sleep	life_unsatisfied	Unsatisfied with life	md_EAS+EUR	45797	1879	43918	0.0396216	0.0240756	-0.00756663	0.0868098	1.04042	0.992462	1.09069	0.0998227	0.595701	1
Baseline	Mental health and sleep	stressful_life_events	Stressful life events	md_EAS+EUR	45797	4256	41541	0.0416189	0.0163187	0.00963412	0.0736036	1.0425	1.00968	1.07638	0.0107608	0.192158	1
Baseline	Mental health and sleep	snoring	Snoring	md_EAS+EUR	45797	8221	37576	0.0158712	0.01257	-0.00876602	0.0405084	1.016	0.991272	1.04134	0.206724	0.715436	1
Baseline	Mental health and sleep	sleep_problems	Sleep problems	md_EAS+EUR	45797	8796	37001	0.0424338	0.0121697	0.0185812	0.0662863	1.04335	1.01875	1.06853	0.000488745	0.0181017	0.488745
Baseline	Reproductive history	post_menopause	Post menopause	md_EAS+EUR	45796	24741	21055	-4.3719e-06	0.0183712	-0.036012	0.0360032	0.999996	0.964629	1.03666	0.99981	0.99981	1
Baseline	Physical health	asthma_diag	Asthma	md_EAS+EUR	45925	398	45527	0.0724504	0.0509163	-0.0273455	0.172246	1.07514	0.973025	1.18797	0.154756	0.656064	1
Baseline	Physical health	emph_bronc_diag	Emphysema/bronchitis	md_EAS+EUR	46521	1790	44731	0.0354584	0.0247057	-0.0129648	0.0838815	1.03609	0.987119	1.0875	0.151221	0.656064	1
Baseline	Physical health	has_copd	Chronic obstructive pulmonary disease	md_EAS+EUR	47416	4588	42828	0.0159547	0.0164969	-0.0163792	0.0482887	1.01608	0.983754	1.04947	0.333477	0.792169	1
Baseline	Physical health	tb_diag	Tuberculosis	md_EAS+EUR	45990	697	45293	-0.0422071	0.038664	-0.117989	0.0335744	0.958671	0.888706	1.03414	0.274992	0.766116	1
Baseline	Physical health	kidney_dis_diag	Kidney disease	md_EAS+EUR	46014	950	45064	0.0840169	0.0334228	0.0185082	0.149526	1.08765	1.01868	1.16128	0.0119451	0.209564	1
Baseline	Physical health	cirrhosis_hep_diag	Cirrhosis/chronic hepatitis	md_EAS+EUR	45902	513	45389	0.0731905	0.0449206	-0.0148538	0.161235	1.07594	0.985256	1.17496	0.103243	0.595701	1
Baseline	Physical health	gall_diag	Gallstone/gallbladder disease	md_EAS+EUR	46818	4532	42286	0.0431804	0.0161145	0.0115959	0.0747648	1.04413	1.01166	1.07763	0.00737119	0.150432	1
Baseline	Physical health	has_diabetes	Diabetes	md_EAS+EUR	46898	4045	42853	0.00890068	0.0170912	-0.0245981	0.0423994	1.00894	0.975702	1.04331	0.602523	0.916787	1
Baseline	Physical health	cancer_diag	Cancer	md_EAS+EUR	45820	267	45553	0.0713157	0.0619267	-0.0500606	0.192692	1.07392	0.951172	1.21251	0.249479	0.753756	1
Baseline	Physical health	fracture_diag	Fracture	md_EAS+EUR	46430	3096	43334	0.0377329	0.0192548	-6.4172e-06	0.0754723	1.03845	0.999994	1.07839	0.0500348	0.450629	1
Baseline	Physical health	head_injury_diag	Head injury	md_EAS+EUR	45886	401	45485	0.0770439	0.0506107	-0.0221531	0.176241	1.08009	0.97809	1.19273	0.127938	0.627493	1
Baseline	Physical health	peptic_ulcer_diag	Peptic ulcer	md_EAS+EUR	46147	1692	44455	0.0612898	0.0252292	0.0118405	0.110739	1.06321	1.01191	1.1171	0.0151273	0.243989	1
Baseline	Physical health	rheum_arthritis_diag	Rheumatoid arthritis	md_EAS+EUR	46130	1617	44513	0.0872995	0.0256592	0.0370074	0.137592	1.09122	1.0377	1.14751	0.000668304	0.023045	0.668304
Baseline	Physical health	rheum_heart_dis_diag	Rheumatoid heart disease	md_EAS+EUR	45866	186	45680	0.0539564	0.0740759	-0.0912323	0.199145	1.05544	0.912806	1.22036	0.466373	0.870462	1
Baseline	Physical health	stroke_or_tia_diag	Stroke/transient ischemic attack	md_EAS+EUR	45868	631	45237	0.00978271	0.0410003	-0.0705778	0.0901433	1.00983	0.931855	1.09433	0.811415	0.959997	1
Baseline	Physical health	chd_diag	Chronic heart disease	md_EAS+EUR	45963	1956	44007	0.0503374	0.0245074	0.00230287	0.0983719	1.05163	1.00231	1.10337	0.039979	0.408353	1
Baseline	Mental health and sleep	depression	Major depression	md_EAS+EUR	45901	501	45400	0.219265	0.0453825	0.130315	0.308214	1.24516	1.13919	1.36099	1.35526e-06	0.000135526	0.00135526
Baseline	Mental health and sleep	dep_smp	Depressive symptoms	md_EAS+EUR	46278	2229	44049	0.116113	0.0220932	0.0728099	0.159415	1.12312	1.07553	1.17282	1.47558e-07	2.4593e-05	0.000147558
Baseline	Mental health and sleep	anxiety	Generalised anxiety disorder	md_EAS+EUR	45838	200	45638	0.279537	0.0718197	0.138771	0.420304	1.32252	1.14886	1.52242	9.93344e-05	0.00496672	0.0993344
Baseline	Mental health and sleep	continuous_anxiety	Continuous anxiety	md_EAS+EUR	45889	469	45420	0.175234	0.0470961	0.0829254	0.267542	1.19152	1.08646	1.30675	0.000198615	0.00863543	0.198615
Baseline	Mental health and sleep	continuous_pain	Continuous pain	md_EAS+EUR	46020	835	45185	0.0670229	0.0356114	-0.00277538	0.136821	1.06932	0.997228	1.14662	0.0598272	0.474299	1
Baseline	Mental health and sleep	panic_attacks	Panic attacks	md_EAS+EUR	46065	1163	44902	0.120882	0.0305118	0.0610789	0.180685	1.12849	1.06298	1.19804	7.43836e-05	0.00437551	0.0743836
Baseline	Mental health and sleep	phobic	Phobia symptoms	md_EAS+EUR	45917	613	45304	0.0125226	0.0411998	-0.0682289	0.0932741	1.0126	0.934047	1.09776	0.761167	0.94869	1
Baseline	Mental health and sleep	neurasthenia_diag	Neurasthenia	md_EAS+EUR	45939	829	45110	0.109613	0.0356326	0.0397725	0.179453	1.11585	1.04057	1.19656	0.00209669	0.0616675	1
Baseline	Mental health and sleep	psych_disorder_diag	Psychiatric disorder	md_EAS+EUR	45854	242	45612	0.145554	0.0651984	0.0177647	0.273342	1.15668	1.01792	1.31435	0.0255838	0.321306	1
Baseline	Reproductive history	had_hysterectomy	Had hysterectomy	md_EAS+EUR	46238	2333	43905	0.00157366	0.0216175	-0.0407966	0.0439439	1.00157	0.960024	1.04492	0.941969	0.989929	1
Baseline	Reproductive history	had_breast_lump_removed	Had breast lump removed	md_EAS+EUR	45893	532	45361	0.0591959	0.0441259	-0.0272909	0.145683	1.06098	0.973078	1.15683	0.179751	0.692287	1
Baseline	Reproductive history	had_ovary_removed	Had ovary removed	md_EAS+EUR	45935	865	45070	-0.000836952	0.0347799	-0.0690055	0.0673316	0.999163	0.933322	1.06965	0.980801	0.999481	1
Follow-up	Infectious diseases	10	Tuberculosis	md_EAS+EUR	45847	297	45550	-0.0229619	0.058616	-0.137849	0.0919255	0.9773	0.87123	1.09628	0.695255	0.935499	1
Follow-up	Infectious diseases	38	Septicemia	md_EAS+EUR	45606	56	45550	-0.189728	0.134552	-0.453449	0.073993	0.827184	0.635433	1.0768	0.158517	0.662907	1
Follow-up	Infectious diseases	53	Herpes zoster	md_EAS+EUR	45640	381	45259	0.0548481	0.0518305	-0.0467397	0.156436	1.05638	0.954336	1.16934	0.289955	0.771593	1
Follow-up	Infectious diseases	70	Viral hepatitis	md_EAS+EUR	45493	234	45259	0.00162545	0.0663557	-0.128432	0.131683	1.00163	0.879474	1.14075	0.980457	0.999481	1
Follow-up	Infectious diseases	79	Viral infection	md_EAS+EUR	45342	83	45259	-0.102189	0.110438	-0.318649	0.11427	0.902859	0.727131	1.12105	0.354806	0.80273	1
Follow-up	Infectious diseases	136	Other infectious and parasitic diseases	md_EAS+EUR	45823	123	45700	0.111376	0.0910474	-0.0670767	0.289829	1.11782	0.935123	1.3362	0.221225	0.737416	1
Follow-up	Neoplasms	149	Cancer of larynx, pharynx, nasal cavities	md_EAS+EUR	45810	71	45739	0.128244	0.119851	-0.106665	0.363152	1.13683	0.898827	1.43785	0.284608	0.771593	1
Follow-up	Neoplasms	150	Cancer of esophagus	md_EAS+EUR	44666	170	44496	0.0449089	0.0794002	-0.110715	0.200533	1.04593	0.895193	1.22205	0.571664	0.908165	1
Follow-up	Neoplasms	151	Cancer of stomach	md_EAS+EUR	44797	301	44496	0.0834529	0.0584028	-0.0310167	0.197922	1.08703	0.969459	1.21887	0.153028	0.656064	1
Follow-up	Neoplasms	153	Colorectal cancer	md_EAS+EUR	44961	427	44534	0.0282899	0.0492365	-0.0682137	0.124794	1.02869	0.934061	1.13291	0.565581	0.908165	1
Follow-up	Neoplasms	155	Cancer of liver and intrahepatic bile duct	md_EAS+EUR	44743	247	44496	-0.0492687	0.064386	-0.175465	0.0769279	0.951925	0.839066	1.07996	0.444147	0.866811	1
Follow-up	Neoplasms	157	Pancreatic cancer	md_EAS+EUR	44593	97	44496	0.165921	0.102295	-0.034578	0.366419	1.18048	0.966013	1.44256	0.104808	0.595701	1
Follow-up	Neoplasms	158	Neoplasm of unspecified nature of digestive system	md_EAS+EUR	44613	117	44496	-0.012436	0.0938238	-0.196331	0.171459	0.987641	0.82174	1.18704	0.894552	0.980869	1
Follow-up	Neoplasms	159	Malignant neoplasm of other and ill-defined sites within the digestive organs and peritoneum	md_EAS+EUR	44622	126	44496	0.071967	0.0900883	-0.104606	0.24854	1.07462	0.900679	1.28215	0.424378	0.866077	1
Follow-up	Neoplasms	165	Cancer within the respiratory system	md_EAS+EUR	45965	671	45294	-0.0493191	0.0394249	-0.126592	0.0279537	0.951877	0.881093	1.02835	0.210948	0.724209	1
Follow-up	Neoplasms	170	Cancer of bone and connective tissue	md_EAS+EUR	45807	49	45758	0.0621474	0.14427	-0.220622	0.344917	1.06412	0.802019	1.41187	0.666635	0.93512	1
Follow-up	Neoplasms	174	Breast cancer	md_EAS+EUR	45264	586	44678	-0.00284186	0.0420641	-0.0852875	0.0796038	0.997162	0.918248	1.08286	0.946136	0.991756	1
Follow-up	Neoplasms	180	Cervical cancer and dysplasia	md_EAS+EUR	44229	324	43905	0.0408299	0.0563007	-0.0695194	0.151179	1.04167	0.932842	1.16321	0.468322	0.870462	1
Follow-up	Neoplasms	182	Malignant neoplasm of uterus	md_EAS+EUR	44086	181	43905	0.0433254	0.0751085	-0.103887	0.190538	1.04428	0.901327	1.2099	0.564049	0.908165	1
Follow-up	Neoplasms	184	Cancer of other female genital organs	md_EAS+EUR	44998	184	44814	0.0814749	0.0744973	-0.0645399	0.22749	1.08489	0.937499	1.25544	0.274103	0.766116	1
Follow-up	Neoplasms	189	Cancer of urinary organs (incl. kidney and bladder)	md_EAS+EUR	45821	124	45697	0.144525	0.0909222	-0.0336825	0.322733	1.15549	0.966878	1.3809	0.111937	0.604058	1
Follow-up	Neoplasms	191	Manlignant and unknown neoplasms of brain and nervous system	md_EAS+EUR	45671	94	45577	0.07824	0.104218	-0.126028	0.282508	1.08138	0.88159	1.32645	0.452814	0.866811	1
Follow-up	Neoplasms	193	Thyroid cancer	md_EAS+EUR	45707	117	45590	0.0232806	0.0941499	-0.161253	0.207814	1.02355	0.851077	1.23098	0.804698	0.959997	1
Follow-up	Neoplasms	195	Cancer, suspected or other	md_EAS+EUR	45397	133	45264	0.098076	0.0882909	-0.0749741	0.271126	1.10305	0.927768	1.31144	0.266642	0.760656	1
Follow-up	Neoplasms	198	Secondary malignant neoplasm	md_EAS+EUR	45424	160	45264	-0.0318025	0.0800513	-0.188703	0.125098	0.968698	0.828032	1.13326	0.691164	0.935499	1
Follow-up	Neoplasms	199	Neoplasm of uncertain behavior	md_EAS+EUR	45662	398	45264	0.050988	0.0508935	-0.0487633	0.150739	1.05231	0.952407	1.16269	0.316413	0.785942	1
Follow-up	Neoplasms	202	Cancer of other lymphoid, histiocytic tissue	md_EAS+EUR	45733	105	45628	-0.0693548	0.098824	-0.26305	0.12434	0.932996	0.768704	1.1324	0.482803	0.877815	1
Follow-up	Neoplasms	204	Leukemia	md_EAS+EUR	45754	126	45628	-0.0538325	0.0901406	-0.230508	0.122843	0.947591	0.79413	1.13071	0.55037	0.906953	1
Follow-up	Neoplasms	208	Benign neoplasm of colon	md_EAS+EUR	45525	296	45229	0.115419	0.0589158	-5.59453e-05	0.230894	1.12234	0.999944	1.25973	0.0501069	0.450629	1
Follow-up	Neoplasms	211	Benign neoplasm of other parts of digestive system	md_EAS+EUR	44802	255	44547	0.0505007	0.0640194	-0.0749772	0.175979	1.0518	0.927765	1.19241	0.430208	0.866811	1
Follow-up	Neoplasms	214	Lipoma	md_EAS+EUR	45825	139	45686	0.165868	0.0862429	-0.00316817	0.334904	1.18042	0.996837	1.39781	0.0544468	0.454931	1
Follow-up	Neoplasms	218	Benign neoplasm of uterus	md_EAS+EUR	45468	1073	44395	0.0425557	0.0316846	-0.0195461	0.104657	1.04347	0.980644	1.11033	0.179238	0.692287	1
Follow-up	Neoplasms	224	Benign neoplasm of eye	md_EAS+EUR	45701	124	45577	0.068609	0.0907718	-0.109304	0.246522	1.07102	0.896458	1.27957	0.449745	0.866811	1
Follow-up	Neoplasms	225	Benign neoplasm of brain and other parts of nervous system	md_EAS+EUR	45657	80	45577	0.0344316	0.113276	-0.18759	0.256453	1.03503	0.828955	1.29234	0.761157	0.94869	1
Follow-up	Neoplasms	226	Benign neoplasm of thyroid glands	md_EAS+EUR	45711	121	45590	0.122487	0.091939	-0.0577137	0.302687	1.1303	0.94392	1.35349	0.182774	0.692327	1
Follow-up	Neoplasms	228	Hemangioma and lymphangioma, any site	md_EAS+EUR	45813	70	45743	0.121951	0.121173	-0.115548	0.359451	1.1297	0.890878	1.43254	0.314212	0.785942	1
Follow-up	Neoplasms	229	Benign neoplasm of unspecified sites	md_EAS+EUR	45807	68	45739	-0.105177	0.12251	-0.345297	0.134944	0.900166	0.70801	1.14447	0.390609	0.842462	1
Follow-up	Endocrine/metabolic	240	Simple and unspecified goiter	md_EAS+EUR	45690	267	45423	-0.0364624	0.0622242	-0.158422	0.0854971	0.964194	0.85349	1.08926	0.557886	0.907794	1
Follow-up	Endocrine/metabolic	241	Nontoxic nodular goiter	md_EAS+EUR	45509	86	45423	-0.04441	0.110192	-0.260385	0.171565	0.956562	0.770754	1.18716	0.686929	0.935499	1
Follow-up	Endocrine/metabolic	242	Thyrotoxicosis with or without goiter	md_EAS+EUR	45545	122	45423	0.0609543	0.0919349	-0.119238	0.241147	1.06285	0.887596	1.27271	0.50732	0.898317	1
Follow-up	Endocrine/metabolic	250	Diabetes mellitus	md_EAS+EUR	46905	4512	42393	0.0458809	0.0161162	0.0142931	0.0774686	1.04695	1.0144	1.08055	0.00441499	0.104954	1
Follow-up	Endocrine/metabolic	251	Other disorders of pancreatic internal secretion	md_EAS+EUR	45812	54	45758	0.046371	0.138054	-0.224214	0.316956	1.04746	0.799144	1.37294	0.736953	0.943923	1
Follow-up	Endocrine/metabolic	260	Protein-calorie malnutrition	md_EAS+EUR	45810	66	45744	-0.022671	0.124429	-0.266552	0.22121	0.977584	0.766016	1.24759	0.855426	0.961565	1
Follow-up	Endocrine/metabolic	272	Disorders of lipoid metabolism	md_EAS+EUR	45947	475	45472	0.0129327	0.0472385	-0.0796546	0.10552	1.01302	0.923435	1.11129	0.784257	0.953702	1
Follow-up	Endocrine/metabolic	274	Gout and other crystal arthropathies	md_EAS+EUR	45818	65	45753	-0.0379202	0.124534	-0.282006	0.206166	0.96279	0.754269	1.22896	0.760749	0.94869	1
Follow-up	Endocrine/metabolic	276	Disorders of fluid, electrolyte, and acid-base balance	md_EAS+EUR	45961	421	45540	0.0405242	0.0509985	-0.0594329	0.140481	1.04136	0.942299	1.15083	0.426837	0.866811	1
Follow-up	Endocrine/metabolic	277	Other disorders of metabolism	md_EAS+EUR	45819	65	45754	0.0340192	0.125516	-0.211992	0.280031	1.0346	0.808971	1.32317	0.786364	0.953702	1
Follow-up	Hematopoietic	280	Iron deficiency anemias	md_EAS+EUR	45619	81	45538	-0.00317154	0.112281	-0.223243	0.2169	0.996833	0.79992	1.24222	0.977466	0.999481	1
Follow-up	Hematopoietic	285	Other anemias	md_EAS+EUR	45811	273	45538	0.000204769	0.0614569	-0.120251	0.12066	1.0002	0.886698	1.12824	0.997342	0.999666	1
Follow-up	Hematopoietic	287	Purpura and other hemorrhagic conditions	md_EAS+EUR	45827	124	45703	0.0561671	0.0907932	-0.121788	0.234122	1.05777	0.885336	1.2638	0.536162	0.905007	1
Follow-up	Hematopoietic	289	Other diseases of blood and blood-forming organs	md_EAS+EUR	45811	66	45745	0.297027	0.123625	0.0547223	0.539332	1.34585	1.05625	1.71486	0.0162769	0.248211	1
Follow-up	Mental disorders	290	Delirium dementia and amnestic and other cognitive disorders	md_EAS+EUR	45837	127	45710	0.0272458	0.0893478	-0.147876	0.202367	1.02762	0.862538	1.2243	0.760411	0.94869	1
Follow-up	Mental disorders	293	Symptoms involving head and neck	md_EAS+EUR	45814	87	45727	0.154154	0.108392	-0.0582948	0.366604	1.16667	0.943372	1.44283	0.154972	0.656064	1
Follow-up	Mental disorders	295	Schizophrenia and other psychotic disorders	md_EAS+EUR	45460	104	45356	0.100006	0.0997841	-0.095571	0.295583	1.10518	0.908854	1.34391	0.316236	0.785942	1
Follow-up	Mental disorders	300	Anxiety disorders	md_EAS+EUR	45713	357	45356	0.10059	0.053778	-0.0048146	0.205995	1.10582	0.995197	1.22875	0.0614182	0.47611	1
Follow-up	Mental disorders	303	Psychogenic and somatoform disorders	md_EAS+EUR	45487	131	45356	0.145501	0.0885967	-0.0281486	0.31915	1.15662	0.972244	1.37596	0.100531	0.595701	1
Follow-up	Neurological	331	Other cerebral degenerations	md_EAS+EUR	45646	143	45503	-0.0649176	0.0845482	-0.230632	0.100797	0.937145	0.794032	1.10605	0.442596	0.866811	1
Follow-up	Neurological	332	Parkinson's disease	md_EAS+EUR	45616	113	45503	0.0890032	0.0949828	-0.097163	0.275169	1.09308	0.907408	1.31675	0.348735	0.801303	1
Follow-up	Neurological	339	Other headache syndromes	md_EAS+EUR	45942	536	45406	0.0377726	0.0441034	-0.04867	0.124215	1.0385	0.952495	1.13226	0.391745	0.842462	1
Follow-up	Neurological	345	Epilepsy, recurrent seizures, convulsions	md_EAS+EUR	45615	112	45503	0.120665	0.0951002	-0.0657309	0.307062	1.12825	0.936383	1.35942	0.204504	0.715048	1
Follow-up	Neurological	348	Other conditions of brain	md_EAS+EUR	45606	103	45503	0.108885	0.0998011	-0.0867255	0.304495	1.11503	0.916929	1.35594	0.275266	0.766116	1
Follow-up	Neurological	352	Disorders of other cranial nerves	md_EAS+EUR	45853	258	45595	-0.068914	0.0630692	-0.19253	0.0547016	0.933407	0.82487	1.05623	0.274537	0.766116	1
Follow-up	Neurological	357	Inflammatory and toxic neuropathy	md_EAS+EUR	45810	79	45731	0.0289294	0.113283	-0.193106	0.250965	1.02935	0.824395	1.28526	0.798436	0.959997	1
Follow-up	Sense organs	361	Retinal detachments and defects	md_EAS+EUR	45450	101	45349	0.00882708	0.100334	-0.187828	0.205483	1.00887	0.828757	1.22812	0.929895	0.989929	1
Follow-up	Sense organs	362	Other retinal disorders	md_EAS+EUR	45553	204	45349	-0.0670229	0.0707862	-0.205764	0.0717181	0.935174	0.814025	1.07435	0.343723	0.797515	1
Follow-up	Sense organs	365	Glaucoma	md_EAS+EUR	45629	280	45349	-0.0375699	0.0606053	-0.156356	0.0812166	0.963127	0.855254	1.08461	0.535316	0.905007	1
Follow-up	Sense organs	366	Cataract	md_EAS+EUR	46452	2632	43820	0.0427855	0.0210234	0.00157965	0.0839913	1.04371	1.00158	1.08762	0.041837	0.41837	1
Follow-up	Sense organs	369	Infection of the eye	md_EAS+EUR	45438	76	45362	0.0188204	0.115469	-0.207498	0.245139	1.019	0.812615	1.2778	0.870525	0.966436	1
Follow-up	Sense organs	370	Keratitis	md_EAS+EUR	45442	80	45362	0.178621	0.112881	-0.0426263	0.399869	1.19557	0.958269	1.49163	0.113563	0.604058	1
Follow-up	Sense organs	372	Disorders of conjunctiva	md_EAS+EUR	45692	330	45362	0.0187262	0.0561183	-0.0912657	0.128718	1.0189	0.912775	1.13737	0.738612	0.943923	1
Follow-up	Sense organs	374	Other disorders of eyelids	md_EAS+EUR	45438	76	45362	-0.0274146	0.115305	-0.253412	0.198583	0.972958	0.776148	1.21967	0.812069	0.959997	1
Follow-up	Sense organs	379	Other disorders of eye	md_EAS+EUR	45823	96	45727	0.270593	0.102287	0.0701098	0.471077	1.31074	1.07263	1.60172	0.00815898	0.16318	1
Follow-up	Sense organs	381	Otitis media and eustachian tube disorders	md_EAS+EUR	45815	102	45713	-0.179241	0.100481	-0.376183	0.0177016	0.835904	0.686476	1.01786	0.0744511	0.522081	1
Follow-up	Sense organs	386	Vertiginous syndromes and other disorders of vestibular system	md_EAS+EUR	46148	1325	44823	0.0922423	0.0283496	0.036677	0.147808	1.09663	1.03736	1.15929	0.00113897	0.0367409	1
Follow-up	Sense organs	389	Hearing loss	md_EAS+EUR	45837	221	45616	0.0271343	0.0683951	-0.10692	0.161189	1.02751	0.898597	1.17491	0.691567	0.935499	1
Follow-up	Circulatory system	394	Rheumatic disease of the heart valves	md_EAS+EUR	45879	207	45672	0.00186663	0.0702738	-0.13587	0.139603	1.00187	0.872956	1.14982	0.978809	0.999481	1
Follow-up	Circulatory system	401	Hypertension	md_EAS+EUR	47227	2375	44852	0.0111945	0.0229248	-0.033738	0.0561271	1.01126	0.966825	1.05773	0.625326	0.91991	1
Follow-up	Circulatory system	411	Ischemic heart disease	md_EAS+EUR	48525	8627	39898	0.0656312	0.0132113	0.039737	0.0915253	1.06783	1.04054	1.09584	6.77154e-07	7.66637e-05	0.000677154
Follow-up	Circulatory system	414	Other forms of chronic heart disease	md_EAS+EUR	40435	537	39898	-0.0443637	0.0441478	-0.130893	0.042166	0.956606	0.877311	1.04307	0.31495	0.785942	1
Follow-up	Circulatory system	415	Pulmonary heart disease	md_EAS+EUR	46448	1030	45418	0.0187674	0.0340009	-0.0478744	0.0854091	1.01894	0.953254	1.08916	0.580971	0.913294	1
Follow-up	Circulatory system	418	Nonspecific chest pain	md_EAS+EUR	45820	123	45697	0.0352039	0.0913771	-0.143895	0.214303	1.03583	0.865978	1.239	0.700046	0.935499	1
Follow-up	Circulatory system	420	Carditis	md_EAS+EUR	45784	159	45625	-0.210021	0.0797568	-0.366344	-0.0536972	0.810568	0.693264	0.947719	0.0084569	0.165822	1
Follow-up	Circulatory system	425	Cardiomyopathy	md_EAS+EUR	45725	100	45625	0.155078	0.101207	-0.0432878	0.353444	1.16775	0.957636	1.42396	0.125452	0.627261	1
Follow-up	Circulatory system	426	Cardiac conduction disorders	md_EAS+EUR	45002	57	44945	0.149304	0.133786	-0.112916	0.411524	1.16103	0.893226	1.50912	0.264424	0.760656	1
Follow-up	Circulatory system	427	Cardiac dysrhythmias	md_EAS+EUR	46082	1137	44945	0.0550038	0.0305704	-0.00491426	0.114922	1.05654	0.995098	1.12179	0.0719795	0.521591	1
Follow-up	Circulatory system	428	Congestive heart failure; nonhypertensive	md_EAS+EUR	46193	885	45308	0.0389442	0.0349245	-0.0295078	0.107396	1.03971	0.970923	1.11338	0.264809	0.760656	1
Follow-up	Circulatory system	430	Intracranial hemorrhage	md_EAS+EUR	40212	3517	36695	-0.000177406	0.0188336	-0.0370913	0.0367365	0.999823	0.963588	1.03742	0.992484	0.999481	1
Follow-up	Circulatory system	433	Cerebrovascular disease	md_EAS+EUR	49379	12684	36695	0.0418392	0.0113821	0.0195302	0.0641482	1.04273	1.01972	1.06625	0.000237041	0.00987672	0.237041
Follow-up	Circulatory system	440	Atherosclerosis	md_EAS+EUR	45857	362	45495	0.0531544	0.0536982	-0.0520941	0.158403	1.05459	0.94924	1.17164	0.322236	0.785942	1
Follow-up	Circulatory system	442	Other aneurysm	md_EAS+EUR	45583	88	45495	0.0324324	0.108592	-0.180407	0.245272	1.03296	0.83493	1.27797	0.765197	0.94869	1
Follow-up	Circulatory system	443	Peripheral vascular disease	md_EAS+EUR	45576	81	45495	-0.027489	0.111788	-0.246594	0.191616	0.972885	0.781458	1.21121	0.805758	0.959997	1
Follow-up	Circulatory system	451	Phlebitis and thrombophlebitis	md_EAS+EUR	45549	91	45458	0.0614664	0.105339	-0.144998	0.26793	1.06339	0.865024	1.30726	0.559549	0.908165	1
Follow-up	Circulatory system	454	Varicose veins	md_EAS+EUR	45782	324	45458	-0.012067	0.0568824	-0.123556	0.0994224	0.988005	0.883772	1.10453	0.831998	0.959997	1
Follow-up	Respiratory	465	Acute upper respiratory infections of multiple or unspecified sites	md_EAS+EUR	46080	902	45178	0.0154671	0.0340852	-0.0513399	0.082274	1.01559	0.949956	1.08575	0.64999	0.932131	1
Follow-up	Respiratory	470	Septal deviations/turbinate hypertrophy	md_EAS+EUR	45268	47	45221	0.293531	0.144652	0.0100118	0.577049	1.34115	1.01006	1.78078	0.0424366	0.420164	1
Follow-up	Respiratory	471	Nasal polyps	md_EAS+EUR	45281	60	45221	0.191826	0.131542	-0.0659956	0.449648	1.21146	0.936135	1.56776	0.14476	0.656064	1
Follow-up	Respiratory	472	Chronic pharyngitis and nasopharyngitis	md_EAS+EUR	45295	74	45221	0.181559	0.117676	-0.0490862	0.412204	1.19909	0.952099	1.51014	0.122862	0.620517	1
Follow-up	Respiratory	473	Diseases of the larynx and vocal cords	md_EAS+EUR	45321	100	45221	0.0872821	0.101853	-0.11235	0.286914	1.0912	0.893731	1.33231	0.391478	0.842462	1
Follow-up	Respiratory	474	Acute and chronic tonsillitis	md_EAS+EUR	45382	161	45221	-0.0160073	0.0799286	-0.172667	0.140653	0.98412	0.841417	1.15102	0.841269	0.959997	1
Follow-up	Respiratory	475	Chronic sinusitis	md_EAS+EUR	45379	158	45221	-0.0216293	0.0807435	-0.179887	0.136628	0.978603	0.835365	1.1464	0.788794	0.953702	1
Follow-up	Respiratory	477	Epistaxis or throat hemorrhage	md_EAS+EUR	45305	84	45221	-0.0694815	0.110183	-0.28544	0.146477	0.932877	0.751683	1.15775	0.528302	0.905007	1
Follow-up	Respiratory	479	Other upper respiratory disease	md_EAS+EUR	45287	66	45221	0.162813	0.125489	-0.0831465	0.408772	1.17682	0.920216	1.50497	0.194486	0.702457	1
Follow-up	Respiratory	480	Pneumonia	md_EAS+EUR	46458	4502	41956	0.0317985	0.0163907	-0.00032734	0.0639244	1.03231	0.999673	1.06601	0.0523762	0.454931	1
Follow-up	Respiratory	483	Acute bronchitis and bronchiolitis	md_EAS+EUR	43200	1244	41956	0.0324491	0.0297837	-0.025927	0.0908252	1.03298	0.974406	1.09508	0.275938	0.766116	1
Follow-up	Respiratory	495	Asthma	md_EAS+EUR	43993	555	43438	0.126438	0.0433156	0.0415399	0.211337	1.13478	1.04241	1.23533	0.00351149	0.094905	1
Follow-up	Respiratory	496	Chronic airway obstruction	md_EAS+EUR	47123	3685	43438	0.0362698	0.018817	-0.000611438	0.0731511	1.03694	0.999389	1.07589	0.0539166	0.454931	1
Follow-up	Respiratory	497	Bronchitis	md_EAS+EUR	44303	865	43438	0.0840266	0.0348974	0.0156278	0.152425	1.08766	1.01575	1.16466	0.016048	0.248211	1
Follow-up	Respiratory	503	Pulmonary congestion and hypostasis	md_EAS+EUR	45476	50	45426	0.324642	0.140888	0.0485014	0.600782	1.38353	1.0497	1.82354	0.0212083	0.290525	1
Follow-up	Respiratory	504	Other alveolar and parietoalveolar pneumonopathy	md_EAS+EUR	45508	82	45426	0.0296707	0.111232	-0.188344	0.247686	1.03012	0.828329	1.28106	0.789665	0.953702	1
Follow-up	Respiratory	506	Empyema and pneumothorax	md_EAS+EUR	45495	69	45426	0.150114	0.121879	-0.088769	0.388997	1.16197	0.915057	1.4755	0.218075	0.736813	1
Follow-up	Respiratory	507	Pleurisy; pleural effusion	md_EAS+EUR	45557	131	45426	-0.0780456	0.0879833	-0.250493	0.0944017	0.924922	0.778417	1.099	0.375052	0.825743	1
Follow-up	Respiratory	509	Respiratory failure, insufficiency, arrest	md_EAS+EUR	45732	306	45426	0.0286574	0.0580689	-0.0851576	0.142472	1.02907	0.918368	1.15312	0.621655	0.91991	1
Follow-up	Respiratory	510	Other diseases of lung	md_EAS+EUR	45868	245	45623	0.0364741	0.0649341	-0.0907968	0.163745	1.03715	0.913203	1.17791	0.574314	0.908165	1
Follow-up	Respiratory	512	Other symptoms of respiratory system	md_EAS+EUR	45815	91	45724	0.0106172	0.106568	-0.198257	0.219491	1.01067	0.820159	1.24544	0.92064	0.989929	1
Follow-up	Respiratory	514	Abnormal findings examination of lungs	md_EAS+EUR	45807	59	45748	-0.122857	0.131791	-0.381169	0.135454	0.88439	0.683063	1.14506	0.351227	0.801788	1
Follow-up	Respiratory	516	Abnormal sputum	md_EAS+EUR	45806	38	45768	-0.0966574	0.163927	-0.417953	0.224639	0.907867	0.658393	1.25187	0.555433	0.906953	1
Follow-up	Digestive	530	Diseases of esophagus	md_EAS+EUR	45836	166	45670	0.0414524	0.078177	-0.111775	0.194679	1.04232	0.894246	1.21492	0.595947	0.916787	1
Follow-up	Digestive	531	Peptic ulcer (excl. esophageal)	md_EAS+EUR	45918	455	45463	0.021727	0.0475849	-0.0715395	0.114993	1.02196	0.930959	1.12187	0.647964	0.931891	1
Follow-up	Digestive	535	Gastritis and duodenitis	md_EAS+EUR	46478	2591	43887	0.0785495	0.0209135	0.037559	0.11954	1.08172	1.03827	1.12698	0.000172705	0.00785021	0.172705
Follow-up	Digestive	540	Appendiceal conditions	md_EAS+EUR	45845	269	45576	-0.093566	0.0621371	-0.215355	0.0282227	0.910678	0.806255	1.02862	0.132118	0.641352	1
Follow-up	Digestive	550	Abdominal hernia	md_EAS+EUR	45828	125	45703	0.111599	0.0901835	-0.0651611	0.288358	1.11806	0.936917	1.33424	0.215916	0.734408	1
Follow-up	Digestive	558	Noninfectious gastroenteritis	md_EAS+EUR	45556	183	45373	0.0889679	0.0747854	-0.0576114	0.235547	1.09305	0.944017	1.2656	0.234187	0.749521	1
Follow-up	Digestive	560	Intestinal obstruction without mention of hernia	md_EAS+EUR	45748	375	45373	0.0397418	0.0523895	-0.0629416	0.142425	1.04054	0.938998	1.15307	0.448102	0.866811	1
Follow-up	Digestive	565	Anal and rectal conditions	md_EAS+EUR	45690	295	45395	0.0456001	0.0591175	-0.0702702	0.16147	1.04666	0.932142	1.17524	0.440501	0.866811	1
Follow-up	Digestive	567	Peritonitis and retroperitoneal infections	md_EAS+EUR	45484	89	45395	-0.056562	0.106496	-0.265294	0.15217	0.945008	0.766981	1.16436	0.595336	0.916787	1
Follow-up	Digestive	569	Other disorders of intestine	md_EAS+EUR	45514	119	45395	0.0944209	0.0932098	-0.0882702	0.277112	1.09902	0.915513	1.31931	0.311063	0.785942	1
Follow-up	Digestive	571	Chronic liver disease and cirrhosis	md_EAS+EUR	45718	439	45279	0.0507179	0.0484655	-0.0442746	0.14571	1.05203	0.956691	1.15686	0.295342	0.773809	1
Follow-up	Digestive	573	Other disorders of liver	md_EAS+EUR	45572	293	45279	-0.0233665	0.0594253	-0.13984	0.0931071	0.976904	0.869497	1.09758	0.694166	0.935499	1
Follow-up	Digestive	574	Cholelithiasis and cholecystitis	md_EAS+EUR	46252	2563	43689	0.0408597	0.0209047	-0.000113552	0.081833	1.04171	0.999886	1.08527	0.0506341	0.450629	1
Follow-up	Digestive	575	Other biliary tract disease	md_EAS+EUR	44013	324	43689	0.0116224	0.0564336	-0.0989874	0.122232	1.01169	0.905754	1.13002	0.836831	0.959997	1
Follow-up	Digestive	578	Gastrointestinal hemorrhage	md_EAS+EUR	45842	375	45467	-0.00106191	0.0525811	-0.104121	0.101997	0.998939	0.901116	1.10738	0.983887	0.999481	1
Follow-up	Digestive	579	Other symptoms involving abdomen and pelvis	md_EAS+EUR	45544	77	45467	-0.0660392	0.115371	-0.292167	0.160089	0.936094	0.746644	1.17361	0.567047	0.908165	1
Follow-up	Genitourinary	580	Nephritis; nephrosis; renal sclerosis	md_EAS+EUR	45302	230	45072	0.0761901	0.0668095	-0.0547564	0.207137	1.07917	0.946716	1.23015	0.254116	0.756297	1
Follow-up	Genitourinary	585	Renal failure	md_EAS+EUR	45525	453	45072	0.0774805	0.0477	-0.0160114	0.170972	1.08056	0.984116	1.18646	0.104305	0.595701	1
Follow-up	Genitourinary	586	Other disorders of the kidney and ureters	md_EAS+EUR	45239	167	45072	0.124531	0.0782354	-0.0288107	0.277872	1.13262	0.9716	1.32032	0.111442	0.604058	1
Follow-up	Genitourinary	590	Pyelonephritis	md_EAS+EUR	45314	261	45053	0.0954393	0.0627064	-0.0274653	0.218344	1.10014	0.972908	1.24401	0.128009	0.627493	1
Follow-up	Genitourinary	591	Urinary tract infection	md_EAS+EUR	45700	647	45053	-0.0372601	0.0400235	-0.115706	0.0411859	0.963426	0.890737	1.04205	0.351876	0.801788	1
Follow-up	Genitourinary	592	Cystitis and urethritis	md_EAS+EUR	45195	142	45053	0.151112	0.0850765	-0.015638	0.317862	1.16313	0.984484	1.37419	0.0757017	0.522081	1
Follow-up	Genitourinary	594	Urinary calculus	md_EAS+EUR	46025	1135	44890	0.0505874	0.0308164	-0.00981262	0.110988	1.05189	0.990235	1.11738	0.100678	0.595701	1
Follow-up	Genitourinary	595	Hydronephrosis	md_EAS+EUR	44997	107	44890	-0.0759207	0.0976935	-0.2674	0.115559	0.92689	0.765367	1.1225	0.437081	0.866811	1
Follow-up	Genitourinary	599	Other symptoms/disorders or the urinary system	md_EAS+EUR	45834	135	45699	0.115434	0.0871348	-0.0553499	0.286218	1.12236	0.946154	1.33138	0.185245	0.696408	1
Follow-up	Genitourinary	610	Benign mammary dysplasias	md_EAS+EUR	45623	174	45449	0.0333292	0.0772871	-0.118154	0.184812	1.03389	0.88856	1.20299	0.666294	0.93512	1
Follow-up	Genitourinary	611	Abnormal findings on mammogram or breast exam	md_EAS+EUR	45668	219	45449	0.0283868	0.0695917	-0.108013	0.164786	1.02879	0.897616	1.17914	0.683343	0.935499	1
Follow-up	Genitourinary	614	Inflammatory diseases of female pelvic organs	md_EAS+EUR	45797	913	44884	-0.0193497	0.0344979	-0.0869656	0.0482662	0.980836	0.916709	1.04945	0.574869	0.908165	1
Follow-up	Genitourinary	615	Endometriosis	md_EAS+EUR	45083	199	44884	-0.0313958	0.0724241	-0.173347	0.110555	0.969092	0.840846	1.1169	0.664652	0.93512	1
Follow-up	Genitourinary	618	Genital prolapse	md_EAS+EUR	45833	181	45652	0.0280302	0.0754003	-0.119754	0.175815	1.02843	0.887138	1.19222	0.710077	0.938015	1
Follow-up	Genitourinary	619	Noninflammatory female genital disorders	md_EAS+EUR	45813	118	45695	0.222781	0.0942107	0.0381282	0.407434	1.24955	1.03886	1.50296	0.0180441	0.261509	1
Follow-up	Genitourinary	622	Polyp of female genital organs	md_EAS+EUR	45842	245	45597	0.0331395	0.0650601	-0.0943783	0.160657	1.03369	0.909938	1.17428	0.610495	0.916787	1
Follow-up	Genitourinary	626	Disorders of menstruation and other abnormal bleeding from female genital tract	md_EAS+EUR	45724	281	45443	-0.0074528	0.0614706	-0.127935	0.11303	0.992575	0.87991	1.11967	0.9035	0.986592	1
Follow-up	Genitourinary	628	Ovarian cyst	md_EAS+EUR	45601	158	45443	-0.0873259	0.0808908	-0.245872	0.0712201	0.916378	0.782022	1.07382	0.280342	0.771593	1
Follow-up	Dermatologic	681	Superficial cellulitis and abscess	md_EAS+EUR	45602	62	45540	0.0384418	0.128142	-0.212717	0.2896	1.03919	0.808385	1.33589	0.764182	0.94869	1
Follow-up	Dermatologic	686	Other local infections of skin and subcutaneous tissue	md_EAS+EUR	45795	255	45540	0.0791151	0.0635029	-0.0453507	0.203581	1.08233	0.955662	1.22578	0.21282	0.726347	1
Follow-up	Dermatologic	687	Symptoms affecting skin	md_EAS+EUR	45823	133	45690	-0.0301735	0.0881492	-0.202946	0.142599	0.970277	0.816322	1.15327	0.732125	0.943923	1
Follow-up	Dermatologic	707	Chronic ulcer of skin	md_EAS+EUR	45832	84	45748	0.145765	0.111534	-0.0728426	0.364372	1.15692	0.929747	1.43961	0.191245	0.698092	1
Follow-up	Dermatologic	709	Diffuse diseases of connective tissue	md_EAS+EUR	45811	95	45716	-0.138919	0.104195	-0.343142	0.0653039	0.870299	0.709538	1.06748	0.182448	0.692327	1
Follow-up	Musculoskeletal	714	Rheumatoid arthritis and other inflammatory polyarthropathies	md_EAS+EUR	44768	378	44390	0.0991938	0.0522281	-0.00317338	0.201561	1.10428	0.996832	1.22331	0.0575329	0.460983	1
Follow-up	Musculoskeletal	716	Other arthropathies	md_EAS+EUR	45950	1560	44390	0.0580456	0.0261104	0.00686925	0.109222	1.05976	1.00689	1.11541	0.0262101	0.323581	1
Follow-up	Musculoskeletal	720	Spinal stenosis	md_EAS+EUR	43778	351	43427	-0.00561721	0.0542156	-0.11188	0.100645	0.994399	0.894152	1.10588	0.91748	0.989929	1
Follow-up	Musculoskeletal	721	Spondylosis and allied disorders	md_EAS+EUR	45796	2369	43427	0.0370886	0.0220834	-0.00619478	0.0803721	1.03779	0.993824	1.08369	0.0930581	0.595701	1
Follow-up	Musculoskeletal	722	Intervertebral disc disorders	md_EAS+EUR	43988	561	43427	0.0395085	0.0431111	-0.0449892	0.124006	1.0403	0.956008	1.13202	0.359439	0.811073	1
Follow-up	Musculoskeletal	726	Peripheral enthesopathies and allied syndromes	md_EAS+EUR	45618	156	45462	-0.0661944	0.0811554	-0.225259	0.0928702	0.935949	0.798309	1.09732	0.4147	0.856819	1
Follow-up	Musculoskeletal	727	Other disorders of synovium, tendon, and bursa	md_EAS+EUR	45622	160	45462	0.123511	0.0807989	-0.0348549	0.281877	1.13146	0.965746	1.32562	0.126358	0.627493	1
Follow-up	Musculoskeletal	729	Other disorders of soft tissues	md_EAS+EUR	45564	102	45462	-0.0200396	0.0999088	-0.215861	0.175782	0.98016	0.805847	1.19218	0.841028	0.959997	1
Follow-up	Musculoskeletal	733	Other disorders of bone and cartilage	md_EAS+EUR	45823	121	45702	0.106416	0.0919574	-0.0738204	0.286653	1.11228	0.928838	1.33196	0.247177	0.753756	1
Follow-up	Musculoskeletal	740	Osteoarthrosis	md_EAS+EUR	45829	134	45695	-0.0737224	0.087265	-0.244762	0.097317	0.92893	0.782891	1.10221	0.398217	0.848199	1
Follow-up	Musculoskeletal	743	Osteoporosis, osteopenia and pathological fracture	md_EAS+EUR	45898	351	45547	0.13242	0.0542683	0.026054	0.238786	1.14159	1.0264	1.26971	0.0146833	0.240711	1
Follow-up	Musculoskeletal	745	Pain in joint	md_EAS+EUR	45816	88	45728	0.053048	0.107568	-0.157785	0.263881	1.05448	0.854033	1.30197	0.621901	0.91991	1
Follow-up	Symptoms	760	Back pain	md_EAS+EUR	45846	177	45669	0.0539457	0.0764745	-0.0959444	0.203836	1.05543	0.908515	1.2261	0.480557	0.877815	1
Follow-up	Symptoms	783	Fever of unknown origin	md_EAS+EUR	45835	200	45635	0.0895861	0.0716955	-0.0509371	0.230109	1.09372	0.950338	1.25874	0.211469	0.724209	1
Follow-up	Symptoms	785	Abdominal pain	md_EAS+EUR	46044	807	45237	0.0904751	0.036661	0.0186196	0.162331	1.09469	1.01879	1.17625	0.0135913	0.226522	1
Follow-up	Symptoms	788	Syncope and collapse	md_EAS+EUR	45813	68	45745	0.263254	0.122292	0.0235619	0.502947	1.30116	1.02384	1.65359	0.0313447	0.344447	1
Follow-up	Symptoms	790	Nonspecific findings on examination of blood	md_EAS+EUR	45827	70	45757	-0.0296234	0.120921	-0.266629	0.207382	0.970811	0.765957	1.23045	0.806471	0.959997	1
Follow-up	Symptoms	797	Shock	md_EAS+EUR	45838	113	45725	-0.00675837	0.0951968	-0.193344	0.179827	0.993264	0.824198	1.19701	0.943403	0.989929	1
Follow-up	Injuries & poisonings	800	Fracture of lower limb	md_EAS+EUR	45031	1019	44012	0.00875771	0.0323355	-0.0546199	0.0721353	1.0088	0.946845	1.0748	0.786515	0.953702	1
Follow-up	Injuries & poisonings	801	Fracture of ankle and foot	md_EAS+EUR	44119	107	44012	-0.168313	0.0980332	-0.360458	0.023832	0.845089	0.697357	1.02412	0.0859977	0.577166	1
Follow-up	Injuries & poisonings	803	Fracture of upper limb	md_EAS+EUR	44705	693	44012	-0.010712	0.0392228	-0.0875887	0.0661647	0.989345	0.916138	1.0684	0.784771	0.953702	1
Follow-up	Injuries & poisonings	805	Fracture of vertebral column without mention of spinal cord injury	md_EAS+EUR	44538	526	44012	0.00792823	0.044766	-0.0798131	0.0956695	1.00796	0.923289	1.1004	0.859427	0.961565	1
Follow-up	Injuries & poisonings	807	Fracture of ribs	md_EAS+EUR	44161	149	44012	-0.0410264	0.0836464	-0.204973	0.122921	0.959804	0.814669	1.13079	0.623798	0.91991	1
Follow-up	Injuries & poisonings	819	Skull and face fracture and other intercranial injury	md_EAS+EUR	45870	244	45626	0.108969	0.0650063	-0.0184436	0.236381	1.11513	0.981725	1.26666	0.0936835	0.595701	1
Follow-up	Injuries & poisonings	830	Dislocation	md_EAS+EUR	45814	81	45733	0.0636094	0.112864	-0.157604	0.284823	1.06568	0.854188	1.32953	0.573032	0.908165	1
Follow-up	Injuries & poisonings	916	Contusion	md_EAS+EUR	45808	59	45749	-0.0120898	0.131939	-0.270691	0.246511	0.987983	0.762852	1.27955	0.926991	0.989929	1
Follow-up	Dermatologic	939	Atopic/contact dermatitis due to other or unspecified	md_EAS+EUR	45827	158	45669	-0.0519461	0.0802095	-0.209157	0.105265	0.94938	0.811268	1.111	0.517224	0.898317	1
Follow-up	Injuries & poisonings	994	Sepsis and sirs	md_EAS+EUR	45810	54	45756	-0.172853	0.136743	-0.440868	0.0951628	0.841262	0.643478	1.09984	0.206204	0.715436	1

## Sheet: PheWAS_male
time	group	variable	description	pgs	n_total	n_cases	n_controls	beta	SE	lci	uci	OR	OR_lci	OR_uci	p	p_fdr	p_bonferroni
Baseline	Socio-demographics	ownership_index	Ownership index	scz_EAS	31325	NA	NA	-0.00607311	0.00654789	-0.018907	0.00676075	NA	NA	NA	0.353679	0.759755	1
Baseline	Socio-demographics	household_size	Household size	scz_EAS	31325	NA	NA	-0.0152119	0.00801266	-0.0309167	0.000492897	NA	NA	NA	0.0576414	0.43405	1
Baseline	Socio-demographics	children	Number of children	scz_EAS	31325	NA	NA	-0.00940832	0.00558462	-0.0203542	0.00153753	NA	NA	NA	0.0920595	0.482662	1
Baseline	Lifestyle	met	Physical activity	scz_EAS	31325	NA	NA	-0.0647185	0.0783904	-0.218364	0.0889268	NA	NA	NA	0.409042	0.803563	1
Baseline	Lifestyle	alc_age_start	Age of alcohol initiation	scz_EAS	10870	NA	NA	0.048531	0.101528	-0.150465	0.247527	NA	NA	NA	0.632657	0.926498	1
Baseline	Lifestyle	smoking_age_start	Age of smoking initation	scz_EAS	23127	NA	NA	0.058081	0.0461123	-0.032299	0.148461	NA	NA	NA	0.207842	0.647263	1
Baseline	Lifestyle	cig_equiv_day	Cigarettes per day	scz_EAS	23127	NA	NA	0.197727	0.0726632	0.0553069	0.340147	NA	NA	NA	0.00651057	0.151045	1
Baseline	Lifestyle	food_diversity_score	Food diversity	scz_EAS	31325	NA	NA	-0.0256593	0.0149654	-0.0549914	0.0036729	NA	NA	NA	0.0864333	0.48011	1
Baseline	Mental health and sleep	sleep_hours	Sleep duration	scz_EAS	31325	NA	NA	-0.0094779	0.00766081	-0.0244931	0.00553728	NA	NA	NA	0.216024	0.652816	1
Baseline	Clinical measurements	bmi	Body mass index	scz_EAS	31324	NA	NA	-0.0413749	0.0182198	-0.0770857	-0.00566405	NA	NA	NA	0.0231614	0.330674	1
Baseline	Clinical measurements	standing_height	Standing height	scz_EAS	31325	NA	NA	-0.0364299	0.0336499	-0.102384	0.029524	NA	NA	NA	0.278988	0.719643	1
Baseline	Clinical measurements	sitting_height	Sitting height	scz_EAS	31325	NA	NA	-0.0227016	0.019313	-0.060555	0.0151518	NA	NA	NA	0.239819	0.69331	1
Baseline	Clinical measurements	sbp	Systolic blood pressure	scz_EAS	31325	NA	NA	-0.216669	0.11442	-0.440931	0.00759377	NA	NA	NA	0.0582831	0.43405	1
Baseline	Clinical measurements	dbp	NA	scz_EAS	31325	NA	NA	-0.00919015	0.0664243	-0.139382	0.121002	NA	NA	NA	0.889961	0.997763	1
Baseline	Clinical measurements	heart_rate	Heart rate	scz_EAS	31325	NA	NA	-0.151785	0.0711162	-0.291172	-0.0123971	NA	NA	NA	0.0328242	0.366998	1
Baseline	Clinical measurements	random_glucose	Random glucose	scz_EAS	31006	NA	NA	0.000244772	0.0138828	-0.0269655	0.027455	NA	NA	NA	0.985933	0.9992	1
Baseline	Socio-demographics	region_is_urban	Urban area	scz_EAS	31325	14544	16781	-0.00324324	0.019456	-0.041377	0.0348905	0.996762	0.959467	1.03551	0.867609	0.997763	1
Baseline	Socio-demographics	high_school	> 9 years education	scz_EAS	31325	8290	23035	0.0487894	0.0152516	0.0188963	0.0786824	1.05	1.01908	1.08186	0.00137917	0.0609463	1
Baseline	Socio-demographics	employed	Employed	scz_EAS	31325	23610	7715	-0.00608025	0.0181352	-0.0416252	0.0294647	0.993938	0.959229	1.0299	0.737419	0.963838	1
Baseline	Socio-demographics	income	Household income >= 20,000	scz_EAS	31325	13680	17645	-0.00889869	0.0139504	-0.0362415	0.0184442	0.991141	0.964407	1.01862	0.523552	0.877116	1
Baseline	Socio-demographics	married_now	Married	scz_EAS	31325	29173	2152	-0.0331395	0.023908	-0.0799992	0.0137201	0.967404	0.923117	1.01381	0.165708	0.586934	1
Baseline	Lifestyle	ever_reg_alcohol	Ever regular alcohol drinking	scz_EAS	31325	13514	17811	-0.0196128	0.0125831	-0.0442756	0.00505004	0.980578	0.95669	1.00506	0.119076	0.543812	1
Baseline	Lifestyle	current_reg_alcohol	Current regular alcohol drinking	scz_EAS	31325	10870	20455	-0.020088	0.0130239	-0.0456148	0.00543875	0.980112	0.95541	1.00545	0.122976	0.543812	1
Baseline	Lifestyle	problem_drinking	Problem alcohol drinking	scz_EAS	31325	1622	29703	-0.0044203	0.0271626	-0.0576591	0.0488185	0.995589	0.943972	1.05003	0.870728	0.997763	1
Baseline	Lifestyle	ever_reg_smoking	Ever regular smoking	scz_EAS	31325	23127	8198	-0.0668138	0.0137485	-0.0937608	-0.0398667	0.935369	0.9105	0.960918	1.17555e-06	0.000515113	0.00109091
Baseline	Lifestyle	current_reg_smoking	Current regular smoking	scz_EAS	31325	18776	12549	-0.0495296	0.0124955	-0.0740208	-0.0250385	0.951677	0.928652	0.975272	7.37638e-05	0.00760587	0.0684528
Baseline	Physical health	self_rated_poor_heath	Poor self-rated health	scz_EAS	31325	2811	28514	0.0199003	0.0209752	-0.0212112	0.0610117	1.0201	0.979012	1.06291	0.342747	0.757307	1
Baseline	Physical health	comparative_poor_health	Worse comparative health	scz_EAS	31325	4348	26977	0.0323581	0.0172499	-0.00145166	0.0661678	1.03289	0.998549	1.06841	0.0606765	0.43405	1
Baseline	Mental health and sleep	life_unsatisfied	Unsatisfied with life	scz_EAS	31325	1447	29878	-0.0122276	0.0286611	-0.0684035	0.0439482	0.987847	0.933884	1.04493	0.669651	0.948757	1
Baseline	Mental health and sleep	stressful_life_events	Stressful life events	scz_EAS	31325	2542	28783	0.00927843	0.0218288	-0.033506	0.0520628	1.00932	0.967049	1.05344	0.670797	0.948932	1
Baseline	Mental health and sleep	snoring	Snoring	scz_EAS	31325	9231	22094	-0.00378644	0.0131753	-0.02961	0.0220371	0.996221	0.970824	1.02228	0.773814	0.982352	1
Baseline	Mental health and sleep	sleep_problems	Sleep problems	scz_EAS	31325	4267	27058	0.0256309	0.0174278	-0.00852751	0.0597893	1.02596	0.991509	1.06161	0.141374	0.571995	1
Baseline	Physical health	asthma_diag	Asthma	scz_EAS	31462	335	31127	-0.00562728	0.0582409	-0.11978	0.108525	0.994389	0.887116	1.11463	0.923028	0.9992	1
Baseline	Physical health	emph_bronc_diag	Emphysema/bronchitis	scz_EAS	32332	2044	30288	0.00598433	0.0249793	-0.0429751	0.0549438	1.006	0.957935	1.05648	0.810663	0.985699	1
Baseline	Physical health	has_copd	Chronic obstructive pulmonary disease	scz_EAS	33544	5097	28447	-0.000517729	0.017435	-0.0346904	0.0336549	0.999482	0.965904	1.03423	0.97631	0.9992	1
Baseline	Physical health	tb_diag	Tuberculosis	scz_EAS	31658	1007	30651	0.00902813	0.0343712	-0.0583394	0.0763957	1.00907	0.94333	1.07939	0.792808	0.98499	1
Baseline	Physical health	kidney_dis_diag	Kidney disease	scz_EAS	31476	558	30918	0.0534492	0.0454325	-0.0355984	0.142497	1.0549	0.965028	1.15315	0.239413	0.69331	1
Baseline	Physical health	cirrhosis_hep_diag	Cirrhosis/chronic hepatitis	scz_EAS	31492	735	30757	-0.0431481	0.0392277	-0.120034	0.0337382	0.957769	0.88689	1.03431	0.271358	0.709353	1
Baseline	Physical health	gall_diag	Gallstone/gallbladder disease	scz_EAS	31746	1672	30074	0.00798447	0.0266496	-0.0442488	0.0602177	1.00802	0.956716	1.06207	0.764475	0.975836	1
Baseline	Physical health	has_diabetes	Diabetes	scz_EAS	32189	2721	29468	-0.00568652	0.0215644	-0.0479526	0.0365796	0.99433	0.953179	1.03726	0.792011	0.98499	1
Baseline	Physical health	cancer_diag	Cancer	scz_EAS	31343	154	31189	-0.0253963	0.0854232	-0.192826	0.142033	0.974923	0.824626	1.15261	0.766238	0.976743	1
Baseline	Physical health	fracture_diag	Fracture	scz_EAS	32196	3521	28675	0.00383231	0.0189679	-0.0333448	0.0410095	1.00384	0.967205	1.04186	0.839884	0.987614	1
Baseline	Physical health	head_injury_diag	Head injury	scz_EAS	31486	714	30772	-0.0564415	0.0398176	-0.134484	0.021601	0.945122	0.874167	1.02184	0.156336	0.578484	1
Baseline	Physical health	peptic_ulcer_diag	Peptic ulcer	scz_EAS	31916	2320	29596	-0.00797112	0.0229918	-0.0530351	0.0370929	0.992061	0.948347	1.03779	0.728822	0.963199	1
Baseline	Physical health	rheum_arthritis_diag	Rheumatoid arthritis	scz_EAS	31522	684	30838	-0.0032948	0.0408857	-0.0834308	0.0768412	0.996711	0.919955	1.07987	0.935771	0.9992	1
Baseline	Physical health	rheum_heart_dis_diag	Rheumatoid heart disease	scz_EAS	31351	56	31295	0.0622421	0.141523	-0.215143	0.339627	1.06422	0.806426	1.40442	0.66008	0.942391	1
Baseline	Physical health	stroke_or_tia_diag	Stroke/transient ischemic attack	scz_EAS	31414	769	30645	-0.0405321	0.0397709	-0.118483	0.0374188	0.960278	0.888267	1.03813	0.308137	0.737544	1
Baseline	Physical health	chd_diag	Chronic heart disease	scz_EAS	31484	1128	30356	-0.0371685	0.0333274	-0.10249	0.0281532	0.963514	0.902587	1.02855	0.264742	0.705978	1
Baseline	Mental health and sleep	depression	Major depression	scz_EAS	31397	243	31154	0.0683568	0.0676266	-0.0641913	0.200905	1.07075	0.937826	1.22251	0.312113	0.738926	1
Baseline	Mental health and sleep	dep_smp	Depressive symptoms	scz_EAS	31674	1170	30504	0.0805197	0.0314514	0.018875	0.142164	1.08385	1.01905	1.15277	0.0104633	0.20184	1
Baseline	Mental health and sleep	anxiety	Generalised anxiety disorder	scz_EAS	31347	92	31255	0.15659	0.109791	-0.0586012	0.371781	1.16952	0.943083	1.45032	0.153796	0.57807	1
Baseline	Mental health and sleep	continuous_anxiety	Continuous anxiety	scz_EAS	31375	213	31162	0.0928864	0.0723843	-0.0489867	0.23476	1.09734	0.952194	1.2646	0.199408	0.640313	1
Baseline	Mental health and sleep	continuous_pain	Continuous pain	scz_EAS	31468	424	31044	0.111891	0.0518114	0.0103407	0.213441	1.11839	1.01039	1.23793	0.030805	0.364825	1
Baseline	Mental health and sleep	panic_attacks	Panic attacks	scz_EAS	31464	450	31014	-0.0208394	0.0502449	-0.119319	0.0776406	0.979376	0.887524	1.08073	0.67832	0.953759	1
Baseline	Mental health and sleep	phobic	Phobia symptoms	scz_EAS	31367	186	31181	0.0699643	0.0776137	-0.0821587	0.222087	1.07247	0.921126	1.24868	0.367353	0.76868	1
Baseline	Mental health and sleep	neurasthenia_diag	Neurasthenia	scz_EAS	31404	339	31065	0.162433	0.0577528	0.049237	0.275628	1.17637	1.05047	1.31736	0.00491508	0.134153	1
Baseline	Mental health and sleep	psych_disorder_diag	Psychiatric disorder	scz_EAS	31354	109	31245	0.242004	0.101033	0.0439794	0.440028	1.2738	1.04496	1.55275	0.0166069	0.256853	1
Follow-up	Infectious diseases	10	Tuberculosis	scz_EAS	31469	483	30986	0.0696175	0.048697	-0.0258287	0.165064	1.0721	0.974502	1.17947	0.152831	0.57807	1
Follow-up	Infectious diseases	38	Septicemia	scz_EAS	31046	60	30986	-0.132829	0.136143	-0.399669	0.134011	0.875615	0.670542	1.14341	0.329233	0.747014	1
Follow-up	Infectious diseases	53	Herpes zoster	scz_EAS	31123	278	30845	0.0366696	0.0638505	-0.0884773	0.161816	1.03735	0.915324	1.17564	0.565762	0.894425	1
Follow-up	Infectious diseases	70	Viral hepatitis	scz_EAS	31169	324	30845	0.0124226	0.0585958	-0.102425	0.12727	1.0125	0.902646	1.13572	0.832104	0.987614	1
Follow-up	Infectious diseases	79	Viral infection	scz_EAS	30892	47	30845	0.0289502	0.154337	-0.273551	0.331451	1.02937	0.760674	1.39299	0.851208	0.990992	1
Follow-up	Infectious diseases	136	Other infectious and parasitic diseases	scz_EAS	31349	114	31235	-0.0020105	0.0995158	-0.197062	0.193041	0.997992	0.82114	1.21293	0.983882	0.9992	1
Follow-up	Neoplasms	149	Cancer of larynx, pharynx, nasal cavities	scz_EAS	31359	126	31233	-0.190847	0.0942629	-0.375602	-0.00609138	0.826259	0.686876	0.993927	0.0429063	0.40789	1
Follow-up	Neoplasms	150	Cancer of esophagus	scz_EAS	30101	382	29719	-0.0487906	0.0551849	-0.156953	0.0593718	0.952381	0.854744	1.06117	0.376626	0.776687	1
Follow-up	Neoplasms	151	Cancer of stomach	scz_EAS	30255	536	29719	-0.0293167	0.0461816	-0.119833	0.0611993	0.971109	0.887069	1.06311	0.52555	0.878574	1
Follow-up	Neoplasms	153	Colorectal cancer	scz_EAS	30071	432	29639	-0.0484739	0.0511836	-0.148794	0.0518459	0.952682	0.861747	1.05321	0.343609	0.757408	1
Follow-up	Neoplasms	155	Cancer of liver and intrahepatic bile duct	scz_EAS	30195	476	29719	0.00101647	0.0486643	-0.0943656	0.0963985	1.00102	0.90995	1.1012	0.983336	0.9992	1
Follow-up	Neoplasms	157	Pancreatic cancer	scz_EAS	29822	103	29719	-0.0285681	0.103496	-0.231419	0.174283	0.971836	0.793407	1.19039	0.782524	0.984225	1
Follow-up	Neoplasms	158	Neoplasm of unspecified nature of digestive system	scz_EAS	29836	117	29719	-0.13936	0.0976863	-0.330825	0.0521052	0.869915	0.718331	1.05349	0.153693	0.57807	1
Follow-up	Neoplasms	159	Malignant neoplasm of other and ill-defined sites within the digestive organs and peritoneum	scz_EAS	29837	118	29719	0.00619196	0.0971974	-0.184315	0.196699	1.00621	0.831674	1.21738	0.949205	0.9992	1
Follow-up	Neoplasms	165	Cancer within the respiratory system	scz_EAS	31659	1058	30601	-0.0338315	0.0334539	-0.0994012	0.0317381	0.966734	0.905379	1.03225	0.311879	0.738926	1
Follow-up	Neoplasms	170	Cancer of bone and connective tissue	scz_EAS	31340	61	31279	0.15089	0.135105	-0.113917	0.415696	1.16287	0.892332	1.51542	0.264067	0.705978	1
Follow-up	Neoplasms	174	Breast cancer	scz_EAS	31324	15	31309	0.130893	0.272261	-0.402739	0.664524	1.13985	0.668486	1.94357	0.630686	0.926498	1
Follow-up	Neoplasms	185	Cancer of prostate	scz_EAS	30646	123	30523	0.0118177	0.0963235	-0.176976	0.200612	1.01189	0.8378	1.22215	0.902354	0.999022	1
Follow-up	Neoplasms	189	Cancer of urinary organs (incl. kidney and bladder)	scz_EAS	31387	202	31185	-0.136245	0.07449	-0.282246	0.00975524	0.872629	0.754088	1.0098	0.0673937	0.435272	1
Follow-up	Neoplasms	191	Manlignant and unknown neoplasms of brain and nervous system	scz_EAS	31291	94	31197	-0.107195	0.108248	-0.319361	0.104971	0.89835	0.726613	1.11068	0.32204	0.743596	1
Follow-up	Neoplasms	193	Thyroid cancer	scz_EAS	31313	29	31284	-0.0200757	0.192702	-0.397772	0.35762	0.980125	0.671815	1.42992	0.917027	0.9992	1
Follow-up	Neoplasms	195	Cancer, suspected or other	scz_EAS	31035	119	30916	-0.0204733	0.0972675	-0.211118	0.170171	0.979735	0.809679	1.18551	0.83329	0.987614	1
Follow-up	Neoplasms	198	Secondary malignant neoplasm	scz_EAS	31098	182	30916	-0.0535179	0.0782424	-0.206873	0.0998371	0.947889	0.813123	1.10499	0.493974	0.863292	1
Follow-up	Neoplasms	199	Neoplasm of uncertain behavior	scz_EAS	31200	284	30916	-0.0400474	0.0627752	-0.163087	0.082992	0.960744	0.849517	1.08653	0.523506	0.877116	1
Follow-up	Neoplasms	202	Cancer of other lymphoid, histiocytic tissue	scz_EAS	31283	105	31178	-0.0562956	0.102992	-0.25816	0.145569	0.94526	0.772472	1.1567	0.584653	0.90618	1
Follow-up	Neoplasms	204	Leukemia	scz_EAS	31292	114	31178	-0.152125	0.0985055	-0.345196	0.0409455	0.858881	0.708081	1.0418	0.122508	0.543812	1
Follow-up	Neoplasms	208	Benign neoplasm of colon	scz_EAS	31061	309	30752	0.0314323	0.0601744	-0.0865095	0.149374	1.03193	0.917127	1.16111	0.601424	0.910003	1
Follow-up	Neoplasms	211	Benign neoplasm of other parts of digestive system	scz_EAS	29899	95	29804	0.189982	0.108591	-0.022856	0.40282	1.20923	0.977403	1.49604	0.0802008	0.462275	1
Follow-up	Neoplasms	214	Lipoma	scz_EAS	31349	117	31232	0.0686317	0.0969512	-0.121393	0.258656	1.07104	0.885686	1.29519	0.479008	0.857899	1
Follow-up	Neoplasms	224	Benign neoplasm of eye	scz_EAS	31257	60	31197	-0.0187901	0.139257	-0.291734	0.254154	0.981385	0.746967	1.28937	0.892666	0.997763	1
Follow-up	Neoplasms	225	Benign neoplasm of brain and other parts of nervous system	scz_EAS	31233	36	31197	-0.00494489	0.174641	-0.347241	0.337352	0.995067	0.706635	1.40123	0.977411	0.9992	1
Follow-up	Neoplasms	226	Benign neoplasm of thyroid glands	scz_EAS	31303	19	31284	0.257803	0.242588	-0.21767	0.733276	1.29408	0.804391	2.08189	0.28791	0.727121	1
Follow-up	Neoplasms	228	Hemangioma and lymphangioma, any site	scz_EAS	31340	54	31286	-0.29205	0.142279	-0.570917	-0.0131838	0.746731	0.565007	0.986903	0.0401054	0.391766	1
Follow-up	Neoplasms	229	Benign neoplasm of unspecified sites	scz_EAS	31339	43	31296	0.00412866	0.159482	-0.308457	0.316714	1.00414	0.73458	1.37261	0.979347	0.9992	1
Follow-up	Endocrine/metabolic	240	Simple and unspecified goiter	scz_EAS	31290	70	31220	0.00675811	0.126231	-0.240655	0.254172	1.00678	0.786112	1.28939	0.957304	0.9992	1
Follow-up	Endocrine/metabolic	241	Nontoxic nodular goiter	scz_EAS	31242	22	31220	0.324086	0.222777	-0.112557	0.760729	1.38277	0.893547	2.13983	0.145737	0.57807	1
Follow-up	Endocrine/metabolic	242	Thyrotoxicosis with or without goiter	scz_EAS	31256	36	31220	-0.12765	0.174629	-0.469922	0.214622	0.880161	0.625051	1.23939	0.464792	0.849069	1
Follow-up	Endocrine/metabolic	250	Diabetes mellitus	scz_EAS	32185	2969	29216	0.0351968	0.0205155	-0.00501364	0.0754073	1.03582	0.994999	1.07832	0.0862321	0.48011	1
Follow-up	Endocrine/metabolic	251	Other disorders of pancreatic internal secretion	scz_EAS	31344	48	31296	-0.327666	0.152838	-0.627228	-0.0281038	0.720604	0.53407	0.972287	0.0320425	0.364825	1
Follow-up	Endocrine/metabolic	260	Protein-calorie malnutrition	scz_EAS	31355	82	31273	0.0931292	0.116608	-0.135423	0.321681	1.0976	0.873347	1.37944	0.424493	0.814202	1
Follow-up	Endocrine/metabolic	272	Disorders of lipoid metabolism	scz_EAS	31424	252	31172	-0.12015	0.0664755	-0.250442	0.0101418	0.886787	0.778456	1.01019	0.0706944	0.444237	1
Follow-up	Endocrine/metabolic	274	Gout and other crystal arthropathies	scz_EAS	31421	239	31182	-0.214785	0.0687684	-0.349571	-0.0799991	0.806715	0.70499	0.923117	0.00178828	0.0701113	1
Follow-up	Endocrine/metabolic	276	Disorders of fluid, electrolyte, and acid-base balance	scz_EAS	31434	243	31191	0.00835591	0.068749	-0.126392	0.143104	1.00839	0.881269	1.15385	0.903262	0.999022	1
Follow-up	Endocrine/metabolic	277	Other disorders of metabolism	scz_EAS	31348	51	31297	0.0162161	0.148204	-0.274264	0.306696	1.01635	0.760132	1.35893	0.912871	0.9992	1
Follow-up	Hematopoietic	280	Iron deficiency anemias	scz_EAS	31232	55	31177	0.165232	0.141852	-0.112798	0.443261	1.17967	0.893332	1.55778	0.244092	0.695004	1
Follow-up	Hematopoietic	285	Other anemias	scz_EAS	31369	192	31177	-0.0776422	0.0768343	-0.228237	0.0729529	0.925295	0.795935	1.07568	0.312248	0.738926	1
Follow-up	Hematopoietic	287	Purpura and other hemorrhagic conditions	scz_EAS	31345	75	31270	0.161321	0.121916	-0.0776351	0.400276	1.17506	0.925302	1.49224	0.185766	0.621282	1
Follow-up	Hematopoietic	289	Other diseases of blood and blood-forming organs	scz_EAS	31335	37	31298	0.201386	0.17395	-0.139555	0.542328	1.2231	0.869745	1.72001	0.246976	0.696637	1
Follow-up	Mental disorders	290	Delirium dementia and amnestic and other cognitive disorders	scz_EAS	31391	159	31232	0.0754942	0.0853682	-0.0918274	0.242816	1.07842	0.912263	1.27483	0.376515	0.776687	1
Follow-up	Mental disorders	293	Symptoms involving head and neck	scz_EAS	31353	77	31276	-0.12151	0.120057	-0.356822	0.113802	0.885582	0.699897	1.12053	0.311491	0.738926	1
Follow-up	Mental disorders	295	Schizophrenia and other psychotic disorders	scz_EAS	31222	67	31155	0.362492	0.128845	0.109956	0.615029	1.43691	1.11623	1.84971	0.00490215	0.134153	1
Follow-up	Mental disorders	300	Anxiety disorders	scz_EAS	31289	134	31155	0.0921555	0.092049	-0.0882605	0.272572	1.09654	0.915522	1.31334	0.316751	0.740518	1
Follow-up	Mental disorders	303	Psychogenic and somatoform disorders	scz_EAS	31192	37	31155	0.1044	0.173022	-0.234723	0.443522	1.11004	0.79079	1.55819	0.54625	0.88108	1
Follow-up	Neurological	331	Other cerebral degenerations	scz_EAS	31187	177	31010	-0.037431	0.0801898	-0.194603	0.119741	0.963261	0.823161	1.1272	0.640657	0.931992	1
Follow-up	Neurological	332	Parkinson's disease	scz_EAS	31130	120	31010	-0.0908101	0.0965959	-0.280138	0.0985178	0.913191	0.755679	1.10353	0.347165	0.758539	1
Follow-up	Neurological	339	Other headache syndromes	scz_EAS	31431	324	31107	0.0703682	0.0600646	-0.0473584	0.188095	1.0729	0.953746	1.20695	0.241381	0.694544	1
Follow-up	Neurological	345	Epilepsy, recurrent seizures, convulsions	scz_EAS	31154	144	31010	0.0398444	0.0879694	-0.132576	0.212264	1.04065	0.875837	1.23647	0.650596	0.934863	1
Follow-up	Neurological	348	Other conditions of brain	scz_EAS	31121	111	31010	0.0668936	0.100433	-0.129955	0.263742	1.06918	0.878135	1.30179	0.505378	0.871175	1
Follow-up	Neurological	352	Disorders of other cranial nerves	scz_EAS	31372	170	31202	-0.0131929	0.0812788	-0.172499	0.146114	0.986894	0.841559	1.15733	0.871057	0.997763	1
Follow-up	Neurological	357	Inflammatory and toxic neuropathy	scz_EAS	31341	55	31286	-0.184125	0.141482	-0.46143	0.0931806	0.831832	0.630382	1.09766	0.193123	0.63534	1
Follow-up	Sense organs	361	Retinal detachments and defects	scz_EAS	31178	66	31112	0.0922093	0.128892	-0.160418	0.344837	1.09659	0.851787	1.41176	0.474361	0.857367	1
Follow-up	Sense organs	362	Other retinal disorders	scz_EAS	31239	127	31112	0.0294182	0.0934957	-0.153833	0.21267	1.02986	0.857415	1.23698	0.753029	0.969225	1
Follow-up	Sense organs	365	Glaucoma	scz_EAS	31230	118	31112	-0.0443493	0.0973852	-0.235224	0.146526	0.95662	0.790394	1.1578	0.648821	0.934863	1
Follow-up	Sense organs	366	Cataract	scz_EAS	31803	1516	30287	-0.0387621	0.0286003	-0.0948187	0.0172946	0.96198	0.909538	1.01745	0.175322	0.6061	1
Follow-up	Sense organs	369	Infection of the eye	scz_EAS	31126	30	31096	-0.209847	0.190462	-0.583152	0.163458	0.810709	0.558137	1.17758	0.270558	0.709353	1
Follow-up	Sense organs	370	Keratitis	scz_EAS	31176	80	31096	-0.024406	0.117922	-0.255534	0.206722	0.975889	0.774503	1.22964	0.836036	0.987614	1
Follow-up	Sense organs	372	Disorders of conjunctiva	scz_EAS	31289	193	31096	0.0542125	0.0762323	-0.0952028	0.203628	1.05571	0.909189	1.22584	0.476992	0.857846	1
Follow-up	Sense organs	374	Other disorders of eyelids	scz_EAS	31132	36	31096	-0.0235916	0.17617	-0.368885	0.321702	0.976684	0.691505	1.37947	0.893471	0.997763	1
Follow-up	Sense organs	379	Other disorders of eye	scz_EAS	31345	80	31265	0.0234992	0.118554	-0.208867	0.255866	1.02378	0.811503	1.29158	0.842877	0.987614	1
Follow-up	Sense organs	381	Otitis media and eustachian tube disorders	scz_EAS	31337	62	31275	0.0517806	0.133205	-0.209302	0.312863	1.05314	0.81115	1.36733	0.697478	0.961752	1
Follow-up	Sense organs	386	Vertiginous syndromes and other disorders of vestibular system	scz_EAS	31515	556	30959	-0.0019861	0.0452064	-0.0905906	0.0866184	0.998016	0.913392	1.09048	0.964957	0.9992	1
Follow-up	Sense organs	389	Hearing loss	scz_EAS	31355	144	31211	0.120216	0.0882396	-0.0527342	0.293165	1.12774	0.948632	1.34066	0.173079	0.6061	1
Follow-up	Circulatory system	394	Rheumatic disease of the heart valves	scz_EAS	31375	122	31253	-0.126607	0.0952917	-0.313379	0.0601645	0.88108	0.730973	1.06201	0.183971	0.621126	1
Follow-up	Circulatory system	401	Hypertension	scz_EAS	33044	2709	30335	0.00190994	0.0230166	-0.0432026	0.0470225	1.00191	0.957717	1.04815	0.933867	0.9992	1
Follow-up	Circulatory system	411	Ischemic heart disease	scz_EAS	34308	6879	27429	-0.0255832	0.01539	-0.0557475	0.00458112	0.974741	0.945778	1.00459	0.0964465	0.489018	1
Follow-up	Circulatory system	414	Other forms of chronic heart disease	scz_EAS	27946	517	27429	-0.118427	0.0474258	-0.211381	-0.0254719	0.888317	0.809465	0.97485	0.0125217	0.215188	1
Follow-up	Circulatory system	415	Pulmonary heart disease	scz_EAS	32239	1431	30808	-0.0219116	0.0307285	-0.0821394	0.0383162	0.978327	0.921144	1.03906	0.475802	0.857367	1
Follow-up	Circulatory system	418	Nonspecific chest pain	scz_EAS	31360	119	31241	-0.00659274	0.0973553	-0.197409	0.184224	0.993429	0.820855	1.20228	0.94601	0.9992	1
Follow-up	Circulatory system	420	Carditis	scz_EAS	31300	118	31182	-0.162256	0.0965727	-0.351538	0.0270268	0.850224	0.703605	1.0274	0.0929299	0.484489	1
Follow-up	Circulatory system	425	Cardiomyopathy	scz_EAS	31314	132	31182	-0.0641282	0.0917765	-0.24401	0.115754	0.937885	0.78348	1.12272	0.484712	0.857899	1
Follow-up	Circulatory system	426	Cardiac conduction disorders	scz_EAS	30800	57	30743	-0.35347	0.138334	-0.624606	-0.0823353	0.702247	0.535473	0.920963	0.010613	0.20184	1
Follow-up	Circulatory system	427	Cardiac dysrhythmias	scz_EAS	31592	849	30743	-0.0134405	0.0371054	-0.086167	0.059286	0.986649	0.917441	1.06108	0.717185	0.963199	1
Follow-up	Circulatory system	428	Congestive heart failure; nonhypertensive	scz_EAS	31717	800	30917	0.0102147	0.0387034	-0.0656441	0.0860734	1.01027	0.936464	1.08989	0.79184	0.98499	1
Follow-up	Circulatory system	430	Intracranial hemorrhage	scz_EAS	28818	3778	25040	-0.0205048	0.0195722	-0.0588664	0.0178567	0.979704	0.942833	1.01802	0.2948	0.733418	1
Follow-up	Circulatory system	433	Cerebrovascular disease	scz_EAS	34673	9633	25040	-0.0392174	0.0137532	-0.0661738	-0.0122611	0.961542	0.935968	0.987814	0.00435125	0.126186	1
Follow-up	Circulatory system	440	Atherosclerosis	scz_EAS	31396	352	31044	-0.00839402	0.05722	-0.120545	0.103757	0.991641	0.886437	1.10933	0.883371	0.997763	1
Follow-up	Circulatory system	442	Other aneurysm	scz_EAS	31137	93	31044	-0.0965249	0.109018	-0.3102	0.11715	0.907987	0.7333	1.12429	0.375939	0.776687	1
Follow-up	Circulatory system	443	Peripheral vascular disease	scz_EAS	31119	75	31044	0.0975274	0.121096	-0.13982	0.334875	1.10244	0.869515	1.39777	0.420603	0.814202	1
Follow-up	Circulatory system	451	Phlebitis and thrombophlebitis	scz_EAS	31085	97	30988	-0.0518319	0.107536	-0.262603	0.158939	0.949488	0.769047	1.17227	0.629809	0.926498	1
Follow-up	Circulatory system	454	Varicose veins	scz_EAS	31337	349	30988	0.0112282	0.0565893	-0.0996868	0.122143	1.01129	0.905121	1.12992	0.84272	0.987614	1
Follow-up	Respiratory	465	Acute upper respiratory infections of multiple or unspecified sites	scz_EAS	31575	652	30923	-0.0791001	0.0419902	-0.161401	0.00320071	0.923947	0.850951	1.00321	0.0595954	0.43405	1
Follow-up	Respiratory	470	Septal deviations/turbinate hypertrophy	scz_EAS	30968	64	30904	-0.163155	0.131524	-0.420943	0.094632	0.849459	0.656428	1.09925	0.214792	0.652816	1
Follow-up	Respiratory	471	Nasal polyps	scz_EAS	30977	73	30904	0.124749	0.122242	-0.114845	0.364344	1.13286	0.891504	1.43957	0.307486	0.737544	1
Follow-up	Respiratory	472	Chronic pharyngitis and nasopharyngitis	scz_EAS	30951	47	30904	0.100368	0.152192	-0.197928	0.398664	1.10558	0.820429	1.48983	0.509586	0.871175	1
Follow-up	Respiratory	473	Diseases of the larynx and vocal cords	scz_EAS	30998	94	30904	-0.24968	0.108116	-0.461588	-0.0377723	0.77905	0.630282	0.962932	0.0209232	0.31225	1
Follow-up	Respiratory	474	Acute and chronic tonsillitis	scz_EAS	30995	91	30904	0.0539125	0.110033	-0.161752	0.269577	1.05539	0.850652	1.30941	0.624157	0.926307	1
Follow-up	Respiratory	475	Chronic sinusitis	scz_EAS	31004	100	30904	0.187935	0.10492	-0.0177079	0.393578	1.20676	0.982448	1.48228	0.0732573	0.444803	1
Follow-up	Respiratory	477	Epistaxis or throat hemorrhage	scz_EAS	30990	86	30904	-0.107986	0.113683	-0.330804	0.114832	0.89764	0.718346	1.12169	0.342169	0.757307	1
Follow-up	Respiratory	479	Other upper respiratory disease	scz_EAS	30940	36	30904	-0.061446	0.175576	-0.405574	0.282682	0.940404	0.666594	1.32668	0.726362	0.963199	1
Follow-up	Respiratory	480	Pneumonia	scz_EAS	32478	3834	28644	-0.0102265	0.0189271	-0.0473237	0.0268707	0.989826	0.953779	1.02723	0.588983	0.906428	1
Follow-up	Respiratory	483	Acute bronchitis and bronchiolitis	scz_EAS	29289	645	28644	-0.0101701	0.0424508	-0.0933737	0.0730335	0.989881	0.910853	1.07577	0.810661	0.985699	1
Follow-up	Respiratory	495	Asthma	scz_EAS	29517	408	29109	-0.0778367	0.0529552	-0.181629	0.0259555	0.925116	0.833911	1.0263	0.1416	0.571995	1
Follow-up	Respiratory	496	Chronic airway obstruction	scz_EAS	33617	4508	29109	-0.0406365	0.0189471	-0.0777728	-0.00350028	0.960178	0.925175	0.996506	0.0319737	0.364825	1
Follow-up	Respiratory	497	Bronchitis	scz_EAS	29718	609	29109	-0.0356585	0.0437565	-0.121421	0.0501042	0.96497	0.885661	1.05138	0.415113	0.809295	1
Follow-up	Respiratory	503	Pulmonary congestion and hypostasis	scz_EAS	30935	57	30878	0.0105328	0.141599	-0.267002	0.288068	1.01059	0.765672	1.33385	0.940705	0.9992	1
Follow-up	Respiratory	504	Other alveolar and parietoalveolar pneumonopathy	scz_EAS	30931	53	30878	0.0679365	0.145101	-0.216462	0.352335	1.0703	0.805363	1.42238	0.639641	0.931992	1
Follow-up	Respiratory	506	Empyema and pneumothorax	scz_EAS	31047	169	30878	0.10483	0.0811325	-0.0541901	0.263849	1.11052	0.947252	1.30193	0.19633	0.636823	1
Follow-up	Respiratory	507	Pleurisy; pleural effusion	scz_EAS	31039	161	30878	0.0887283	0.0837012	-0.0753261	0.252783	1.09278	0.927441	1.2876	0.289117	0.727121	1
Follow-up	Respiratory	509	Respiratory failure, insufficiency, arrest	scz_EAS	31294	416	30878	0.0904188	0.0529374	-0.0133384	0.194176	1.09463	0.98675	1.21431	0.0876301	0.48011	1
Follow-up	Respiratory	510	Other diseases of lung	scz_EAS	31428	257	31171	0.107386	0.0663925	-0.0227437	0.237515	1.11336	0.977513	1.26809	0.105784	0.509248	1
Follow-up	Respiratory	512	Other symptoms of respiratory system	scz_EAS	31354	72	31282	0.120092	0.126345	-0.127543	0.367728	1.1276	0.880255	1.44445	0.341851	0.757307	1
Follow-up	Respiratory	514	Abnormal findings examination of lungs	scz_EAS	31345	75	31270	0.151681	0.123557	-0.0904905	0.393852	1.16379	0.913483	1.48268	0.21959	0.654135	1
Follow-up	Respiratory	516	Abnormal sputum	scz_EAS	31354	72	31282	-0.016809	0.124919	-0.261651	0.228033	0.983331	0.76978	1.25613	0.892961	0.997763	1
Follow-up	Digestive	530	Diseases of esophagus	scz_EAS	31381	161	31220	-0.0552637	0.0831957	-0.218327	0.1078	0.946236	0.803862	1.11382	0.506523	0.871175	1
Follow-up	Digestive	531	Peptic ulcer (excl. esophageal)	scz_EAS	31493	534	30959	-0.0523882	0.0460442	-0.142635	0.0378585	0.94896	0.867071	1.03858	0.255212	0.702311	1
Follow-up	Digestive	535	Gastritis and duodenitis	scz_EAS	31805	1355	30450	0.00764465	0.0296124	-0.0503956	0.0656849	1.00767	0.950853	1.06789	0.796286	0.98499	1
Follow-up	Digestive	540	Appendiceal conditions	scz_EAS	31357	159	31198	0.0488209	0.0835542	-0.114945	0.212587	1.05003	0.891415	1.23687	0.559018	0.891354	1
Follow-up	Digestive	550	Abdominal hernia	scz_EAS	31565	942	30623	-0.0114716	0.0350099	-0.0800909	0.0571477	0.988594	0.923032	1.05881	0.743162	0.96689	1
Follow-up	Digestive	558	Noninfectious gastroenteritis	scz_EAS	31136	102	31034	-0.150639	0.103885	-0.354252	0.0529752	0.860159	0.701698	1.0544	0.147043	0.57807	1
Follow-up	Digestive	560	Intestinal obstruction without mention of hernia	scz_EAS	31393	359	31034	0.060357	0.0560839	-0.0495675	0.170282	1.06222	0.951641	1.18564	0.281842	0.719643	1
Follow-up	Digestive	565	Anal and rectal conditions	scz_EAS	31277	364	30913	-0.0143912	0.055209	-0.122601	0.0938185	0.985712	0.884617	1.09836	0.794349	0.98499	1
Follow-up	Digestive	567	Peritonitis and retroperitoneal infections	scz_EAS	30998	85	30913	-0.0650538	0.114283	-0.289048	0.15894	0.937017	0.748977	1.17227	0.569196	0.898322	1
Follow-up	Digestive	569	Other disorders of intestine	scz_EAS	31033	120	30913	0.156798	0.0960243	-0.0314095	0.345006	1.16976	0.969079	1.412	0.10249	0.505908	1
Follow-up	Digestive	571	Chronic liver disease and cirrhosis	scz_EAS	31295	421	30874	-0.0291133	0.0514908	-0.130035	0.0718087	0.971306	0.878064	1.07445	0.571796	0.900895	1
Follow-up	Digestive	573	Other disorders of liver	scz_EAS	31104	230	30874	0.013199	0.0695969	-0.123211	0.149609	1.01329	0.884077	1.16138	0.849584	0.990992	1
Follow-up	Digestive	574	Cholelithiasis and cholecystitis	scz_EAS	31526	1088	30438	-0.0641894	0.0325192	-0.127927	-0.000451871	0.937827	0.879918	0.999548	0.0483936	0.423672	1
Follow-up	Digestive	575	Other biliary tract disease	scz_EAS	30668	230	30438	-0.0975788	0.0693961	-0.233595	0.0384376	0.907031	0.791682	1.03919	0.159691	0.583998	1
Follow-up	Digestive	578	Gastrointestinal hemorrhage	scz_EAS	31496	611	30885	0.0171091	0.0432751	-0.0677101	0.101928	1.01726	0.934531	1.1073	0.69258	0.959275	1
Follow-up	Digestive	579	Other symptoms involving abdomen and pelvis	scz_EAS	30936	51	30885	-0.0826756	0.147403	-0.371586	0.206235	0.92065	0.68964	1.22904	0.574879	0.902687	1
Follow-up	Genitourinary	580	Nephritis; nephrosis; renal sclerosis	scz_EAS	30995	184	30811	0.0155742	0.0782576	-0.137811	0.168959	1.0157	0.871264	1.18407	0.842254	0.987614	1
Follow-up	Genitourinary	585	Renal failure	scz_EAS	31302	491	30811	-0.0564483	0.0482967	-0.15111	0.0382132	0.945115	0.859753	1.03895	0.242492	0.694544	1
Follow-up	Genitourinary	586	Other disorders of the kidney and ureters	scz_EAS	30950	139	30811	0.175342	0.0895059	-8.97368e-05	0.350773	1.19165	0.99991	1.42017	0.0501131	0.425872	1
Follow-up	Genitourinary	590	Pyelonephritis	scz_EAS	31118	110	31008	-0.18359	0.10051	-0.38059	0.0134091	0.832277	0.683458	1.0135	0.0677615	0.435272	1
Follow-up	Genitourinary	591	Urinary tract infection	scz_EAS	31322	314	31008	0.0051498	0.0597366	-0.111934	0.122234	1.00516	0.894103	1.13002	0.931301	0.9992	1
Follow-up	Genitourinary	592	Cystitis and urethritis	scz_EAS	31076	68	31008	0.124958	0.128459	-0.126822	0.376737	1.1331	0.880891	1.45752	0.330679	0.748465	1
Follow-up	Genitourinary	594	Urinary calculus	scz_EAS	31635	1171	30464	-0.0699403	0.031612	-0.1319	-0.00798082	0.932449	0.876429	0.992051	0.0269348	0.355299	1
Follow-up	Genitourinary	595	Hydronephrosis	scz_EAS	30549	85	30464	-0.00527391	0.113297	-0.227337	0.216789	0.99474	0.796653	1.24208	0.962872	0.9992	1
Follow-up	Genitourinary	599	Other symptoms/disorders or the urinary system	scz_EAS	31419	256	31163	0.022198	0.0667181	-0.108569	0.152965	1.02245	0.897117	1.16528	0.73935	0.965003	1
Follow-up	Genitourinary	600	Hyperplasia of prostate	scz_EAS	31506	983	30523	0.0187165	0.0349321	-0.0497505	0.0871834	1.01889	0.951467	1.0911	0.5921	0.908213	1
Follow-up	Genitourinary	601	Inflammatory diseases of prostate	scz_EAS	30730	207	30523	-0.0166426	0.0734384	-0.160582	0.127297	0.983495	0.851648	1.13575	0.82072	0.987614	1
Follow-up	Genitourinary	603	Other disorders of testis	scz_EAS	30648	160	30488	-0.0167226	0.0830966	-0.179592	0.146147	0.983416	0.835611	1.15737	0.840509	0.987614	1
Follow-up	Genitourinary	611	Abnormal findings on mammogram or breast exam	scz_EAS	31324	6	31318	-0.0502405	0.439206	-0.911083	0.810602	0.951001	0.402088	2.24926	0.908929	0.9992	1
Follow-up	Dermatologic	681	Superficial cellulitis and abscess	scz_EAS	31160	60	31100	0.0161008	0.135428	-0.249338	0.281539	1.01623	0.779317	1.32517	0.905364	0.999022	1
Follow-up	Dermatologic	686	Other local infections of skin and subcutaneous tissue	scz_EAS	31367	267	31100	0.0598	0.0644432	-0.0665086	0.186109	1.06162	0.935655	1.20455	0.353434	0.759755	1
Follow-up	Dermatologic	687	Symptoms affecting skin	scz_EAS	31349	89	31260	-0.00677462	0.111904	-0.226107	0.212558	0.993248	0.797633	1.23684	0.951726	0.9992	1
Follow-up	Dermatologic	707	Chronic ulcer of skin	scz_EAS	31370	95	31275	-0.0997267	0.110758	-0.316813	0.117359	0.905085	0.728467	1.12452	0.367907	0.76868	1
Follow-up	Dermatologic	709	Diffuse diseases of connective tissue	scz_EAS	31332	14	31318	-0.167627	0.281509	-0.719385	0.384131	0.845669	0.487052	1.46834	0.551537	0.886408	1
Follow-up	Musculoskeletal	714	Rheumatoid arthritis and other inflammatory polyarthropathies	scz_EAS	30977	122	30855	0.0769794	0.0957561	-0.110703	0.264661	1.08002	0.895205	1.30299	0.421448	0.814202	1
Follow-up	Musculoskeletal	716	Other arthropathies	scz_EAS	31422	567	30855	-0.0839412	0.044725	-0.171602	0.00371973	0.919485	0.842314	1.00373	0.0605413	0.43405	1
Follow-up	Musculoskeletal	720	Spinal stenosis	scz_EAS	30499	154	30345	-0.220522	0.0851505	-0.387417	-0.053627	0.8021	0.678808	0.947786	0.00960342	0.20184	1
Follow-up	Musculoskeletal	721	Spondylosis and allied disorders	scz_EAS	31443	1098	30345	0.0124231	0.0329331	-0.0521258	0.076972	1.0125	0.949209	1.08001	0.706008	0.963199	1
Follow-up	Musculoskeletal	722	Intervertebral disc disorders	scz_EAS	30614	269	30345	0.00490811	0.0641475	-0.120821	0.130637	1.00492	0.886193	1.13955	0.939011	0.9992	1
Follow-up	Musculoskeletal	726	Peripheral enthesopathies and allied syndromes	scz_EAS	31259	67	31192	0.0459533	0.128588	-0.206079	0.297985	1.04703	0.813769	1.34714	0.720816	0.963199	1
Follow-up	Musculoskeletal	727	Other disorders of synovium, tendon, and bursa	scz_EAS	31251	59	31192	6.03988e-05	0.136693	-0.267858	0.267978	1.00006	0.765017	1.30732	0.999647	0.999647	1
Follow-up	Musculoskeletal	729	Other disorders of soft tissues	scz_EAS	31259	67	31192	0.011211	0.127578	-0.238841	0.261263	1.01127	0.78754	1.29857	0.929975	0.9992	1
Follow-up	Musculoskeletal	733	Other disorders of bone and cartilage	scz_EAS	31350	92	31258	0.0742054	0.109652	-0.140712	0.289123	1.07703	0.868739	1.33526	0.498573	0.864815	1
Follow-up	Musculoskeletal	740	Osteoarthrosis	scz_EAS	31337	54	31283	-0.355849	0.142149	-0.634461	-0.0772373	0.700578	0.530221	0.92567	0.0123022	0.215188	1
Follow-up	Musculoskeletal	743	Osteoporosis, osteopenia and pathological fracture	scz_EAS	31352	66	31286	-0.126607	0.130966	-0.3833	0.130087	0.88108	0.681608	1.13893	0.333688	0.749617	1
Follow-up	Musculoskeletal	745	Pain in joint	scz_EAS	31340	42	31298	0.026943	0.162814	-0.292173	0.346059	1.02731	0.746639	1.41349	0.868564	0.997763	1
Follow-up	Symptoms	760	Back pain	scz_EAS	31348	71	31277	-0.0174095	0.125764	-0.263906	0.229087	0.982741	0.768045	1.25745	0.889901	0.997763	1
Follow-up	Symptoms	783	Fever of unknown origin	scz_EAS	31372	169	31203	0.0331859	0.082078	-0.127687	0.194059	1.03374	0.880129	1.21417	0.685976	0.957272	1
Follow-up	Symptoms	785	Abdominal pain	scz_EAS	31485	466	31019	-0.0767622	0.0495567	-0.173893	0.0203689	0.92611	0.840387	1.02058	0.121387	0.543812	1
Follow-up	Symptoms	788	Syncope and collapse	scz_EAS	31349	48	31301	-0.135682	0.153032	-0.435626	0.164261	0.87312	0.64686	1.17852	0.37528	0.776687	1
Follow-up	Symptoms	790	Nonspecific findings on examination of blood	scz_EAS	31348	49	31299	0.0059216	0.150373	-0.28881	0.300653	1.00594	0.749155	1.35074	0.968588	0.9992	1
Follow-up	Symptoms	797	Shock	scz_EAS	31380	141	31239	-0.0177335	0.0891924	-0.192551	0.157084	0.982423	0.824853	1.17009	0.842401	0.987614	1
Follow-up	Injuries & poisonings	800	Fracture of lower limb	scz_EAS	31067	518	30549	-0.0217841	0.0466811	-0.113279	0.0697108	0.978451	0.892901	1.0722	0.640744	0.931992	1
Follow-up	Injuries & poisonings	801	Fracture of ankle and foot	scz_EAS	30612	63	30549	0.0252377	0.131549	-0.232599	0.283074	1.02556	0.792471	1.3272	0.84786	0.990992	1
Follow-up	Injuries & poisonings	803	Fracture of upper limb	scz_EAS	30763	214	30549	0.136821	0.0719213	-0.00414487	0.277787	1.14662	0.995864	1.3202	0.0571229	0.43405	1
Follow-up	Injuries & poisonings	805	Fracture of vertebral column without mention of spinal cord injury	scz_EAS	30741	192	30549	0.0285087	0.0762795	-0.120999	0.178016	1.02892	0.886035	1.19485	0.708598	0.963199	1
Follow-up	Injuries & poisonings	807	Fracture of ribs	scz_EAS	30734	185	30549	-0.0832364	0.0773217	-0.234787	0.0683141	0.920134	0.790739	1.0707	0.281706	0.719643	1
Follow-up	Injuries & poisonings	819	Skull and face fracture and other intercranial injury	scz_EAS	31456	375	31081	-0.0013611	0.0545922	-0.108362	0.10564	0.99864	0.897303	1.11142	0.980109	0.9992	1
Follow-up	Injuries & poisonings	830	Dislocation	scz_EAS	31330	35	31295	0.258111	0.178265	-0.091288	0.607509	1.29448	0.912755	1.83585	0.147643	0.57807	1
Follow-up	Injuries & poisonings	916	Contusion	scz_EAS	31345	78	31267	-0.00579565	0.118795	-0.238634	0.227043	0.994221	0.787703	1.25488	0.961089	0.9992	1
Follow-up	Dermatologic	939	Atopic/contact dermatitis due to other or unspecified	scz_EAS	31366	159	31207	0.0498761	0.0840803	-0.114921	0.214673	1.05114	0.891436	1.23946	0.55305	0.886408	1
Follow-up	Injuries & poisonings	994	Sepsis and sirs	scz_EAS	31343	49	31294	-0.175892	0.15049	-0.470852	0.119067	0.838708	0.62447	1.12645	0.242484	0.694544	1
Baseline	Socio-demographics	ownership_index	Ownership index	scz_EAS+EUR	31325	NA	NA	-0.00821988	0.00644349	-0.0208491	0.00440935	NA	NA	NA	0.202075	0.643874	1
Baseline	Socio-demographics	household_size	Household size	scz_EAS+EUR	31325	NA	NA	-0.019193	0.00788471	-0.0346471	-0.00373901	NA	NA	NA	0.0149299	0.243069	1
Baseline	Socio-demographics	children	Number of children	scz_EAS+EUR	31325	NA	NA	-0.00973907	0.00549561	-0.0205105	0.00103234	NA	NA	NA	0.0763789	0.451463	1
Baseline	Lifestyle	met	Physical activity	scz_EAS+EUR	31325	NA	NA	-0.213752	0.0771329	-0.364932	-0.0625715	NA	NA	NA	0.005588	0.13986	1
Baseline	Lifestyle	alc_age_start	Age of alcohol initiation	scz_EAS+EUR	10870	NA	NA	0.0497801	0.100984	-0.148148	0.247708	NA	NA	NA	0.622056	0.926307	1
Baseline	Lifestyle	smoking_age_start	Age of smoking initation	scz_EAS+EUR	23127	NA	NA	0.0351052	0.0453694	-0.0538188	0.124029	NA	NA	NA	0.439078	0.818675	1
Baseline	Lifestyle	cig_equiv_day	Cigarettes per day	scz_EAS+EUR	23127	NA	NA	0.258742	0.0714823	0.118637	0.398847	NA	NA	NA	0.000295616	0.0246806	0.274332
Baseline	Lifestyle	food_diversity_score	Food diversity	scz_EAS+EUR	31325	NA	NA	-0.0124888	0.0147275	-0.0413546	0.0163771	NA	NA	NA	0.396449	0.791192	1
Baseline	Mental health and sleep	sleep_hours	Sleep duration	scz_EAS+EUR	31325	NA	NA	-0.011416	0.00753866	-0.0261918	0.00335979	NA	NA	NA	0.129953	0.55551	1
Baseline	Clinical measurements	bmi	Body mass index	scz_EAS+EUR	31324	NA	NA	-0.0257435	0.0179307	-0.0608876	0.00940063	NA	NA	NA	0.151091	0.57807	1
Baseline	Clinical measurements	standing_height	Standing height	scz_EAS+EUR	31325	NA	NA	-0.0715978	0.033112	-0.136497	-0.00669841	NA	NA	NA	0.0306029	0.364825	1
Baseline	Clinical measurements	sitting_height	Sitting height	scz_EAS+EUR	31325	NA	NA	-0.00576444	0.0190057	-0.0430155	0.0314866	NA	NA	NA	0.761662	0.973585	1
Baseline	Clinical measurements	sbp	Systolic blood pressure	scz_EAS+EUR	31325	NA	NA	-0.367509	0.112584	-0.588174	-0.146845	NA	NA	NA	0.00109847	0.0536515	1
Baseline	Clinical measurements	dbp	NA	scz_EAS+EUR	31325	NA	NA	-0.0497793	0.0653655	-0.177896	0.078337	NA	NA	NA	0.446333	0.822649	1
Baseline	Clinical measurements	heart_rate	Heart rate	scz_EAS+EUR	31325	NA	NA	-0.0360941	0.0699879	-0.17327	0.101082	NA	NA	NA	0.606055	0.914502	1
Baseline	Clinical measurements	random_glucose	Random glucose	scz_EAS+EUR	31006	NA	NA	-0.00929012	0.0136725	-0.0360881	0.0175079	NA	NA	NA	0.496841	0.864313	1
Baseline	Socio-demographics	region_is_urban	Urban area	scz_EAS+EUR	31325	14544	16781	0.00341314	0.0190905	-0.0340043	0.0408306	1.00342	0.966567	1.04168	0.858105	0.994159	1
Baseline	Socio-demographics	high_school	> 9 years education	scz_EAS+EUR	31325	8290	23035	0.061177	0.0149732	0.0318295	0.0905244	1.06309	1.03234	1.09475	4.39314e-05	0.00509604	0.0407683
Baseline	Socio-demographics	employed	Employed	scz_EAS+EUR	31325	23610	7715	-0.00221275	0.0177797	-0.0370609	0.0326354	0.99779	0.963617	1.03317	0.900956	0.999022	1
Baseline	Socio-demographics	income	Household income >= 20,000	scz_EAS+EUR	31325	13680	17645	0.0144694	0.0137339	-0.012449	0.0413878	1.01457	0.987628	1.04226	0.292087	0.73061	1
Baseline	Socio-demographics	married_now	Married	scz_EAS+EUR	31325	29173	2152	-0.039943	0.0235583	-0.0861172	0.00623118	0.960844	0.917487	1.00625	0.0899808	0.480306	1
Baseline	Lifestyle	ever_reg_alcohol	Ever regular alcohol drinking	scz_EAS+EUR	31325	13514	17811	-6.7599e-05	0.0123751	-0.0243229	0.0241877	0.999932	0.975971	1.02448	0.995642	0.99939	1
Baseline	Lifestyle	current_reg_alcohol	Current regular alcohol drinking	scz_EAS+EUR	31325	10870	20455	-0.0046052	0.012806	-0.0297049	0.0204945	0.995405	0.970732	1.02071	0.719136	0.963199	1
Baseline	Lifestyle	problem_drinking	Problem alcohol drinking	scz_EAS+EUR	31325	1622	29703	0.00572021	0.0267283	-0.0466673	0.0581078	1.00574	0.954405	1.05983	0.830537	0.987614	1
Baseline	Lifestyle	ever_reg_smoking	Ever regular smoking	scz_EAS+EUR	31325	23127	8198	-0.034069	0.0135071	-0.060543	-0.00759502	0.966505	0.941253	0.992434	0.0116591	0.20807	1
Baseline	Lifestyle	current_reg_smoking	Current regular smoking	scz_EAS+EUR	31325	18776	12549	-0.0355051	0.0122838	-0.0595813	-0.0114288	0.965118	0.942159	0.988636	0.00384763	0.123124	1
Baseline	Physical health	self_rated_poor_heath	Poor self-rated health	scz_EAS+EUR	31325	2811	28514	0.0454117	0.0206098	0.0050165	0.0858068	1.04646	1.00503	1.0896	0.0275663	0.355299	1
Baseline	Physical health	comparative_poor_health	Worse comparative health	scz_EAS+EUR	31325	4348	26977	0.0410748	0.0169551	0.00784279	0.0743069	1.04193	1.00787	1.07714	0.0154115	0.246584	1
Baseline	Mental health and sleep	life_unsatisfied	Unsatisfied with life	scz_EAS+EUR	31325	1447	29878	0.0153796	0.0280732	-0.0396439	0.0704032	1.0155	0.961132	1.07294	0.583802	0.90618	1
Baseline	Mental health and sleep	stressful_life_events	Stressful life events	scz_EAS+EUR	31325	2542	28783	-0.00365041	0.0214345	-0.0456619	0.0383611	0.996356	0.955365	1.03911	0.86477	0.997763	1
Baseline	Mental health and sleep	snoring	Snoring	scz_EAS+EUR	31325	9231	22094	-0.00446341	0.0129678	-0.0298804	0.0209535	0.995547	0.970562	1.02117	0.730703	0.963199	1
Baseline	Mental health and sleep	sleep_problems	Sleep problems	scz_EAS+EUR	31325	4267	27058	0.0254037	0.0171295	-0.00817015	0.0589775	1.02573	0.991863	1.06075	0.138065	0.569441	1
Baseline	Physical health	asthma_diag	Asthma	scz_EAS+EUR	31462	335	31127	0.014642	0.0570499	-0.0971758	0.12646	1.01475	0.907396	1.1348	0.797447	0.98499	1
Baseline	Physical health	emph_bronc_diag	Emphysema/bronchitis	scz_EAS+EUR	32332	2044	30288	0.0228033	0.0245824	-0.0253781	0.0709848	1.02307	0.974941	1.07356	0.353599	0.759755	1
Baseline	Physical health	has_copd	Chronic obstructive pulmonary disease	scz_EAS+EUR	33544	5097	28447	0.00360243	0.017198	-0.0301056	0.0373105	1.00361	0.970343	1.03802	0.834083	0.987614	1
Baseline	Physical health	tb_diag	Tuberculosis	scz_EAS+EUR	31658	1007	30651	0.0195999	0.0338135	-0.0466747	0.0858744	1.01979	0.954398	1.08967	0.562154	0.891993	1
Baseline	Physical health	kidney_dis_diag	Kidney disease	scz_EAS+EUR	31476	558	30918	-0.0156314	0.0444552	-0.102764	0.0715007	0.98449	0.90234	1.07412	0.725121	0.963199	1
Baseline	Physical health	cirrhosis_hep_diag	Cirrhosis/chronic hepatitis	scz_EAS+EUR	31492	735	30757	0.00614817	0.0386225	-0.0695519	0.0818483	1.00617	0.932812	1.08529	0.873522	0.997763	1
Baseline	Physical health	gall_diag	Gallstone/gallbladder disease	scz_EAS+EUR	31746	1672	30074	0.0155086	0.0261291	-0.0357045	0.0667217	1.01563	0.964925	1.069	0.552821	0.886408	1
Baseline	Physical health	has_diabetes	Diabetes	scz_EAS+EUR	32189	2721	29468	-0.0415167	0.0211525	-0.0829757	-5.77469e-05	0.959333	0.920374	0.999942	0.0496776	0.425872	1
Baseline	Physical health	cancer_diag	Cancer	scz_EAS+EUR	31343	154	31189	-0.0952898	0.0835028	-0.258955	0.0683757	0.909109	0.771858	1.07077	0.253805	0.702311	1
Baseline	Physical health	fracture_diag	Fracture	scz_EAS+EUR	32196	3521	28675	-0.0134707	0.0186251	-0.0499759	0.0230345	0.98662	0.951252	1.0233	0.469524	0.853161	1
Baseline	Physical health	head_injury_diag	Head injury	scz_EAS+EUR	31486	714	30772	0.011572	0.0393144	-0.0654842	0.0886281	1.01164	0.936614	1.09267	0.768494	0.977369	1
Baseline	Physical health	peptic_ulcer_diag	Peptic ulcer	scz_EAS+EUR	31916	2320	29596	-0.00758258	0.022569	-0.0518178	0.0366527	0.992446	0.949502	1.03733	0.736891	0.963838	1
Baseline	Physical health	rheum_arthritis_diag	Rheumatoid arthritis	scz_EAS+EUR	31522	684	30838	-0.0139007	0.0402225	-0.0927368	0.0649355	0.986196	0.911433	1.06709	0.729648	0.963199	1
Baseline	Physical health	rheum_heart_dis_diag	Rheumatoid heart disease	scz_EAS+EUR	31351	56	31295	-0.0141635	0.13873	-0.286075	0.257748	0.985936	0.751206	1.29401	0.918682	0.9992	1
Baseline	Physical health	stroke_or_tia_diag	Stroke/transient ischemic attack	scz_EAS+EUR	31414	769	30645	-0.0654658	0.0385379	-0.141	0.0100685	0.936631	0.868489	1.01012	0.0893685	0.480306	1
Baseline	Physical health	chd_diag	Chronic heart disease	scz_EAS+EUR	31484	1128	30356	-0.0403426	0.0326179	-0.104274	0.0235885	0.96046	0.900979	1.02387	0.216152	0.652816	1
Baseline	Mental health and sleep	depression	Major depression	scz_EAS+EUR	31397	243	31154	0.151277	0.066571	0.0207977	0.281756	1.16332	1.02102	1.32546	0.0230615	0.330674	1
Baseline	Mental health and sleep	dep_smp	Depressive symptoms	scz_EAS+EUR	31674	1170	30504	0.103906	0.0308774	0.0433864	0.164426	1.1095	1.04434	1.17872	0.000765113	0.0443765	0.710024
Baseline	Mental health and sleep	anxiety	Generalised anxiety disorder	scz_EAS+EUR	31347	92	31255	0.116442	0.107566	-0.0943875	0.327271	1.12349	0.90993	1.38718	0.279024	0.719643	1
Baseline	Mental health and sleep	continuous_anxiety	Continuous anxiety	scz_EAS+EUR	31375	213	31162	0.121408	0.0707926	-0.017345	0.260162	1.12909	0.982805	1.29714	0.0863475	0.48011	1
Baseline	Mental health and sleep	continuous_pain	Continuous pain	scz_EAS+EUR	31468	424	31044	0.0470699	0.0510252	-0.0529394	0.147079	1.0482	0.948437	1.15845	0.356276	0.760723	1
Baseline	Mental health and sleep	panic_attacks	Panic attacks	scz_EAS+EUR	31464	450	31014	0.0186274	0.049369	-0.0781358	0.115391	1.0188	0.924839	1.12231	0.705944	0.963199	1
Baseline	Mental health and sleep	phobic	Phobia symptoms	scz_EAS+EUR	31367	186	31181	0.0643138	0.0756931	-0.0840446	0.212672	1.06643	0.91939	1.23698	0.395511	0.791192	1
Baseline	Mental health and sleep	neurasthenia_diag	Neurasthenia	scz_EAS+EUR	31404	339	31065	0.192614	0.0561577	0.0825451	0.302683	1.21241	1.08605	1.35349	0.000603847	0.0400264	0.56037
Baseline	Mental health and sleep	psych_disorder_diag	Psychiatric disorder	scz_EAS+EUR	31354	109	31245	0.193364	0.0988634	-0.000408364	0.387136	1.21332	0.999592	1.47276	0.0504805	0.425872	1
Follow-up	Infectious diseases	10	Tuberculosis	scz_EAS+EUR	31469	483	30986	0.0749947	0.0480574	-0.0191978	0.169187	1.07788	0.980985	1.18434	0.118636	0.543812	1
Follow-up	Infectious diseases	38	Septicemia	scz_EAS+EUR	31046	60	30986	-0.245991	0.134795	-0.510189	0.0182065	0.781929	0.600382	1.01837	0.0680113	0.435272	1
Follow-up	Infectious diseases	53	Herpes zoster	scz_EAS+EUR	31123	278	30845	0.00951384	0.0629438	-0.113856	0.132884	1.00956	0.892386	1.14212	0.879859	0.997763	1
Follow-up	Infectious diseases	70	Viral hepatitis	scz_EAS+EUR	31169	324	30845	-0.0717516	0.0577349	-0.184912	0.0414089	0.930762	0.831177	1.04228	0.21395	0.652816	1
Follow-up	Infectious diseases	79	Viral infection	scz_EAS+EUR	30892	47	30845	0.0715018	0.154007	-0.230353	0.373356	1.07412	0.794253	1.4526	0.642451	0.933011	1
Follow-up	Infectious diseases	136	Other infectious and parasitic diseases	scz_EAS+EUR	31349	114	31235	-0.0542747	0.0967434	-0.243892	0.135342	0.947172	0.783572	1.14493	0.574786	0.902687	1
Follow-up	Neoplasms	149	Cancer of larynx, pharynx, nasal cavities	scz_EAS+EUR	31359	126	31233	-0.19421	0.0929703	-0.376432	-0.0119886	0.823485	0.686306	0.988083	0.0367121	0.380508	1
Follow-up	Neoplasms	150	Cancer of esophagus	scz_EAS+EUR	30101	382	29719	-0.0339688	0.0537988	-0.139414	0.0714768	0.966602	0.869867	1.07409	0.527776	0.878574	1
Follow-up	Neoplasms	151	Cancer of stomach	scz_EAS+EUR	30255	536	29719	0.00243946	0.0454342	-0.0866116	0.0914905	1.00244	0.917033	1.09581	0.95718	0.9992	1
Follow-up	Neoplasms	153	Colorectal cancer	scz_EAS+EUR	30071	432	29639	-0.060259	0.0503878	-0.159019	0.0385012	0.941521	0.85298	1.03925	0.231734	0.682696	1
Follow-up	Neoplasms	155	Cancer of liver and intrahepatic bile duct	scz_EAS+EUR	30195	476	29719	0.0119247	0.0479124	-0.0819835	0.105833	1.012	0.921287	1.11164	0.803449	0.98499	1
Follow-up	Neoplasms	157	Pancreatic cancer	scz_EAS+EUR	29822	103	29719	0.0627877	0.101984	-0.137101	0.262676	1.0648	0.871882	1.30041	0.538117	0.879178	1
Follow-up	Neoplasms	158	Neoplasm of unspecified nature of digestive system	scz_EAS+EUR	29836	117	29719	-0.163841	0.0959783	-0.351958	0.0242764	0.848877	0.703309	1.02457	0.0878102	0.48011	1
Follow-up	Neoplasms	159	Malignant neoplasm of other and ill-defined sites within the digestive organs and peritoneum	scz_EAS+EUR	29837	118	29719	0.168286	0.095682	-0.0192508	0.355823	1.18327	0.980933	1.42735	0.0786108	0.455943	1
Follow-up	Neoplasms	165	Cancer within the respiratory system	scz_EAS+EUR	31659	1058	30601	-0.0240503	0.0328405	-0.0884176	0.0403171	0.976237	0.915379	1.04114	0.463964	0.849069	1
Follow-up	Neoplasms	170	Cancer of bone and connective tissue	scz_EAS+EUR	31340	61	31279	-0.0423388	0.132035	-0.301127	0.216449	0.958545	0.739984	1.24166	0.748465	0.96823	1
Follow-up	Neoplasms	174	Breast cancer	scz_EAS+EUR	31324	15	31309	0.319011	0.267253	-0.204806	0.842827	1.37577	0.814805	2.32293	0.23261	0.683107	1
Follow-up	Neoplasms	185	Cancer of prostate	scz_EAS+EUR	30646	123	30523	-0.0547163	0.0944319	-0.239803	0.13037	0.946754	0.786783	1.13925	0.562302	0.891993	1
Follow-up	Neoplasms	189	Cancer of urinary organs (incl. kidney and bladder)	scz_EAS+EUR	31387	202	31185	-0.140203	0.0731476	-0.283572	0.00316655	0.869182	0.753089	1.00317	0.0552748	0.43405	1
Follow-up	Neoplasms	191	Manlignant and unknown neoplasms of brain and nervous system	scz_EAS+EUR	31291	94	31197	-0.0658107	0.106627	-0.2748	0.143178	0.936308	0.759724	1.15394	0.537099	0.879178	1
Follow-up	Neoplasms	193	Thyroid cancer	scz_EAS+EUR	31313	29	31284	0.205977	0.191095	-0.168569	0.580523	1.22872	0.844873	1.78697	0.281089	0.719643	1
Follow-up	Neoplasms	195	Cancer, suspected or other	scz_EAS+EUR	31035	119	30916	0.0970629	0.0946446	-0.0884406	0.282566	1.10193	0.915358	1.32653	0.305103	0.737544	1
Follow-up	Neoplasms	198	Secondary malignant neoplasm	scz_EAS+EUR	31098	182	30916	-0.018696	0.0768276	-0.169278	0.131886	0.981478	0.844274	1.14098	0.807734	0.98499	1
Follow-up	Neoplasms	199	Neoplasm of uncertain behavior	scz_EAS+EUR	31200	284	30916	-0.0336627	0.0613492	-0.153907	0.0865818	0.966898	0.857352	1.09044	0.583207	0.90618	1
Follow-up	Neoplasms	202	Cancer of other lymphoid, histiocytic tissue	scz_EAS+EUR	31283	105	31178	-0.0804183	0.101166	-0.278704	0.117867	0.92273	0.756764	1.12509	0.426664	0.814202	1
Follow-up	Neoplasms	204	Leukemia	scz_EAS+EUR	31292	114	31178	-0.116283	0.0968555	-0.306119	0.073554	0.890223	0.736299	1.07633	0.229914	0.679492	1
Follow-up	Neoplasms	208	Benign neoplasm of colon	scz_EAS+EUR	31061	309	30752	0.0407914	0.058961	-0.0747721	0.156355	1.04163	0.927955	1.16924	0.489039	0.857899	1
Follow-up	Neoplasms	211	Benign neoplasm of other parts of digestive system	scz_EAS+EUR	29899	95	29804	0.137627	0.106429	-0.0709736	0.346229	1.14755	0.931486	1.41373	0.195964	0.636823	1
Follow-up	Neoplasms	214	Lipoma	scz_EAS+EUR	31349	117	31232	-0.0620794	0.0959908	-0.250221	0.126062	0.939808	0.778628	1.13435	0.517811	0.874189	1
Follow-up	Neoplasms	224	Benign neoplasm of eye	scz_EAS+EUR	31257	60	31197	-0.172762	0.1339	-0.435206	0.0896806	0.841337	0.647132	1.09382	0.196967	0.636823	1
Follow-up	Neoplasms	225	Benign neoplasm of brain and other parts of nervous system	scz_EAS+EUR	31233	36	31197	-0.204187	0.171537	-0.5404	0.132026	0.81531	0.582515	1.14114	0.233914	0.684769	1
Follow-up	Neoplasms	226	Benign neoplasm of thyroid glands	scz_EAS+EUR	31303	19	31284	0.169275	0.236307	-0.293886	0.632436	1.18445	0.745361	1.88219	0.473784	0.857367	1
Follow-up	Neoplasms	228	Hemangioma and lymphangioma, any site	scz_EAS+EUR	31340	54	31286	-0.240618	0.141482	-0.517922	0.0366854	0.786142	0.595757	1.03737	0.0889984	0.480306	1
Follow-up	Neoplasms	229	Benign neoplasm of unspecified sites	scz_EAS+EUR	31339	43	31296	-0.0163246	0.156668	-0.323393	0.290744	0.983808	0.723689	1.33742	0.917012	0.9992	1
Follow-up	Endocrine/metabolic	240	Simple and unspecified goiter	scz_EAS+EUR	31290	70	31220	-0.0401988	0.124293	-0.283813	0.203415	0.960598	0.752908	1.22558	0.746377	0.968021	1
Follow-up	Endocrine/metabolic	241	Nontoxic nodular goiter	scz_EAS+EUR	31242	22	31220	-0.0305899	0.218303	-0.458465	0.397285	0.969873	0.632254	1.48778	0.888561	0.997763	1
Follow-up	Endocrine/metabolic	242	Thyrotoxicosis with or without goiter	scz_EAS+EUR	31256	36	31220	-0.226594	0.174163	-0.567954	0.114767	0.797245	0.566684	1.12161	0.193244	0.63534	1
Follow-up	Endocrine/metabolic	250	Diabetes mellitus	scz_EAS+EUR	32185	2969	29216	0.0153183	0.0201348	-0.0241459	0.0547826	1.01544	0.976143	1.05631	0.446784	0.822649	1
Follow-up	Endocrine/metabolic	251	Other disorders of pancreatic internal secretion	scz_EAS+EUR	31344	48	31296	-0.240646	0.1518	-0.538175	0.0568824	0.78612	0.583813	1.05853	0.112902	0.534559	1
Follow-up	Endocrine/metabolic	260	Protein-calorie malnutrition	scz_EAS+EUR	31355	82	31273	0.0292905	0.114926	-0.195964	0.254545	1.02972	0.822042	1.28987	0.798828	0.98499	1
Follow-up	Endocrine/metabolic	272	Disorders of lipoid metabolism	scz_EAS+EUR	31424	252	31172	-0.222763	0.0657446	-0.351622	-0.0939033	0.800305	0.703546	0.910371	0.000703262	0.0435085	0.652628
Follow-up	Endocrine/metabolic	274	Gout and other crystal arthropathies	scz_EAS+EUR	31421	239	31182	-0.0998155	0.0683612	-0.233804	0.0341725	0.905004	0.791517	1.03476	0.144258	0.57807	1
Follow-up	Endocrine/metabolic	276	Disorders of fluid, electrolyte, and acid-base balance	scz_EAS+EUR	31434	243	31191	-0.032825	0.0682093	-0.166515	0.100865	0.967708	0.84661	1.10613	0.630347	0.926498	1
Follow-up	Endocrine/metabolic	277	Other disorders of metabolism	scz_EAS+EUR	31348	51	31297	0.066337	0.144486	-0.216856	0.34953	1.06859	0.805046	1.4184	0.646146	0.934062	1
Follow-up	Hematopoietic	280	Iron deficiency anemias	scz_EAS+EUR	31232	55	31177	0.199797	0.140098	-0.0747946	0.474388	1.22115	0.927934	1.60703	0.153832	0.57807	1
Follow-up	Hematopoietic	285	Other anemias	scz_EAS+EUR	31369	192	31177	-0.0328532	0.0754988	-0.180831	0.115124	0.967681	0.834577	1.12201	0.663455	0.944417	1
Follow-up	Hematopoietic	287	Purpura and other hemorrhagic conditions	scz_EAS+EUR	31345	75	31270	-0.0262339	0.119223	-0.259911	0.207443	0.974107	0.77112	1.23053	0.825839	0.987614	1
Follow-up	Hematopoietic	289	Other diseases of blood and blood-forming organs	scz_EAS+EUR	31335	37	31298	0.0439717	0.170632	-0.290468	0.378411	1.04495	0.747914	1.45996	0.79664	0.98499	1
[truncated: 591 more rows]

## Sheet: PheWAS_adj
time	group	variable	description	pgs	n_total	n_cases	n_controls	beta	SE	lci	uci	OR	OR_lci	OR_uci	p
[truncated: 57 more rows]
