# Supplementary material for: Phenome-Wide Associations of Polygenic Scores for Schizophrenia and Major Depression in 100,000 Chinese Adults
Source: Biol Psychiatry Glob Open Sci. 2025 Dec 22;6(2):100681. doi: 10.1016/j.bpsgos.2025.100681 (PMC12907099; doi:10.1016/j.bpsgos.2025.100681)
Supplement: Supplemental Data 2 [file mmc3.xlsx]

## Sheet: exposure to scz
outcome	exposure	method	b	se	pval	F	nsnp	ancestry
scz	bmi	Inverse variance weighted	-0.130938	0.0821172	0.110819	33.0925	196	EAS
scz	bmi	Weighted median	-0.0700542	0.0982083	0.475646	33.0925	196	EAS
scz	bmi	Weighted mode	-0.0722606	0.171991	0.674845	33.0925	196	EAS
scz	bmi	MR Egger	-0.0685781	0.251967	0.78578	33.0925	196	EAS
scz	cigday	Inverse variance weighted	-0.149199	0.121529	0.219566	34.5573	39	EAS
scz	cigday	Weighted median	-0.363878	0.182083	0.0456714	34.5573	39	EAS
scz	cigday	Weighted mode	-0.522551	0.184976	0.00749307	34.5573	39	EAS
scz	cigday	MR Egger	-0.248199	0.249773	0.326823	34.5573	39	EAS
scz	smkinit	Inverse variance weighted	0.00391002	0.172635	0.98193	25.0232	73	EAS
scz	smkinit	Weighted median	-0.0332707	0.210158	0.874211	25.0232	73	EAS
scz	smkinit	Weighted mode	-0.119728	0.330481	0.7182	25.0232	73	EAS
scz	smkinit	MR Egger	-0.517812	0.455851	0.259809	25.0232	73	EAS
scz	bmi	Inverse variance weighted	-0.186242	0.0527046	0.000409794	74.11	531	EUR
scz	bmi	Weighted median	-0.00672766	0.0638583	0.916096	74.11	531	EUR
scz	bmi	Weighted mode	0.115025	0.0869252	0.186319	74.11	531	EUR
scz	bmi	MR Egger	0.315769	0.134006	0.0188176	74.11	531	EUR
scz	cigday	Inverse variance weighted	0.233164	0.163176	0.153029	90.2423	44	EUR
scz	cigday	Weighted median	0.45465	0.0950722	1.73431e-06	90.2423	44	EUR
scz	cigday	Weighted mode	0.335252	0.0800391	0.000136604	90.2423	44	EUR
scz	cigday	MR Egger	0.296812	0.282124	0.298787	90.2423	44	EUR
scz	smkinit	Inverse variance weighted	0.661479	0.129607	3.33034e-07	37.604	224	EUR
scz	smkinit	Weighted median	0.614544	0.103779	3.18712e-09	37.604	224	EUR
scz	smkinit	Weighted mode	0.87787	0.382567	0.0226814	37.604	224	EUR
scz	smkinit	MR Egger	0.301909	0.555631	0.587426	37.604	224	EUR

## Sheet: scz to outcome
outcome	exposure	method	b	se	pval	F	nsnp	ancestry
bmi	scz	Inverse variance weighted	-0.00418684	0.00970337	0.666117	25.1122	58	EAS
bmi	scz	Weighted median	-0.00468115	0.0092593	0.613164	25.1122	58	EAS
bmi	scz	Weighted mode	-0.0132351	0.0190291	0.489557	25.1122	58	EAS
bmi	scz	MR Egger	0.0383337	0.0424459	0.370331	25.1122	58	EAS
smkinit	scz	Inverse variance weighted	-0.00986286	0.00574562	0.0860548	24.9478	63	EAS
smkinit	scz	Weighted median	-0.0141132	0.00650193	0.0299602	24.9478	63	EAS
smkinit	scz	Weighted mode	-0.0188928	0.0116139	0.108864	24.9478	63	EAS
smkinit	scz	MR Egger	-0.0128728	0.0185351	0.489999	24.9478	63	EAS
cigday	scz	Inverse variance weighted	0.00220468	0.00793877	0.781235	24.9478	63	EAS
cigday	scz	Weighted median	0.00366991	0.00968177	0.704648	24.9478	63	EAS
cigday	scz	Weighted mode	0.0123829	0.0212833	0.562804	24.9478	63	EAS
cigday	scz	MR Egger	-0.00972508	0.0249322	0.69785	24.9478	63	EAS
bmi	scz	Inverse variance weighted	-0.0146725	0.0082408	0.0749992	44.5564	149	EUR
bmi	scz	Weighted median	-0.0199304	0.00513779	0.000104808	44.5564	149	EUR
bmi	scz	Weighted mode	-0.0272063	0.00969558	0.00569029	44.5564	149	EUR
bmi	scz	MR Egger	-0.0151585	0.0323401	0.639964	44.5564	149	EUR
smkinit	scz	Inverse variance weighted	0.0280044	0.00649463	1.61828e-05	44.6064	148	EUR
smkinit	scz	Weighted median	0.0138632	0.00477664	0.0037044	44.6064	148	EUR
smkinit	scz	Weighted mode	0.00477074	0.0176312	0.78709	44.6064	148	EUR
smkinit	scz	MR Egger	0.0199379	0.0252206	0.430494	44.6064	148	EUR
cigday	scz	Inverse variance weighted	0.0254942	0.0101489	0.0120047	44.6064	148	EUR
cigday	scz	Weighted median	0.0118258	0.00616784	0.0551964	44.6064	148	EUR
cigday	scz	Weighted mode	-0.0236548	0.0285944	0.409433	44.6064	148	EUR
cigday	scz	MR Egger	0.013219	0.0401625	0.742523	44.6064	148	EUR

## Sheet: exposure to md
outcome	exposure	method	b	se	pval	F	nsnp	ancestry
md	bmi	Inverse variance weighted	-0.108955	0.0470266	0.0205099	33.1431	200	EAS
md	bmi	Weighted median	-0.0347241	0.0731652	0.635073	33.1431	200	EAS
md	bmi	Weighted mode	0.0345701	0.13795	0.802382	33.1431	200	EAS
md	bmi	MR Egger	-0.0705531	0.146797	0.631319	33.1431	200	EAS
md	cigday	Inverse variance weighted	-0.0391758	0.0783567	0.617098	37.5946	42	EAS
md	cigday	Weighted median	0.000753185	0.108372	0.994455	37.5946	42	EAS
md	cigday	Weighted mode	-0.00549403	0.104451	0.958307	37.5946	42	EAS
md	cigday	MR Egger	-0.174638	0.14006	0.219692	37.5946	42	EAS
md	smkinit	Inverse variance weighted	-0.103541	0.10406	0.319731	25.2633	78	EAS
md	smkinit	Weighted median	-0.160512	0.135405	0.235848	25.2633	78	EAS
md	smkinit	Weighted mode	-0.173078	0.311291	0.579823	25.2633	78	EAS
md	smkinit	MR Egger	-0.260451	0.279578	0.354499	25.2633	78	EAS
md	bmi	Inverse variance weighted	0.146466	0.0175036	5.87353e-17	73.3596	529	EUR
md	bmi	Weighted median	0.131417	0.0212062	5.75221e-10	73.3596	529	EUR
md	bmi	Weighted mode	0.105761	0.0294117	0.000353656	73.3596	529	EUR
md	bmi	MR Egger	0.0820913	0.0446799	0.0667254	73.3596	529	EUR
md	cigday	Inverse variance weighted	0.113658	0.0483963	0.0188496	87.4447	46	EUR
md	cigday	Weighted median	0.00414937	0.0264595	0.875387	87.4447	46	EUR
md	cigday	Weighted mode	0.00194015	0.02592	0.940665	87.4447	46	EUR
md	cigday	MR Egger	-0.104241	0.0725085	0.157612	87.4447	46	EUR
md	smkinit	Inverse variance weighted	0.488441	0.0419377	2.38126e-31	37.9938	230	EUR
md	smkinit	Weighted median	0.421276	0.034424	1.95149e-34	37.9938	230	EUR
md	smkinit	Weighted mode	0.466432	0.128923	0.000365398	37.9938	230	EUR
md	smkinit	MR Egger	0.183188	0.169705	0.281526	37.9938	230	EUR

## Sheet: md to outcome
outcome	exposure	method	b	se	pval	F	nsnp	ancestry
bmi	md	Inverse variance weighted	0.00440938	0.0129026	0.732544	22.9179	17	EAS
bmi	md	Weighted median	0.0223871	0.0178407	0.209537	22.9179	17	EAS
bmi	md	Weighted mode	0.0262839	0.0259573	0.32633	22.9179	17	EAS
bmi	md	MR Egger	0.0449187	0.0340033	0.206297	22.9179	17	EAS
smkinit	md	Inverse variance weighted	0.0035785	0.0112439	0.750287	22.8523	21	EAS
smkinit	md	Weighted median	0.0165877	0.0160398	0.301063	22.8523	21	EAS
smkinit	md	Weighted mode	0.0146768	0.0214191	0.50107	22.8523	21	EAS
smkinit	md	MR Egger	0.0205601	0.0208728	0.336994	22.8523	21	EAS
cigday	md	Inverse variance weighted	-0.000251013	0.0154893	0.98707	22.8523	21	EAS
cigday	md	Weighted median	-0.00586731	0.0223831	0.79322	22.8523	21	EAS
cigday	md	Weighted mode	-0.00787562	0.0442288	0.860463	22.8523	21	EAS
cigday	md	MR Egger	0.0631876	0.0287379	0.0404826	22.8523	21	EAS
bmi	md	Inverse variance weighted	0.130836	0.0218593	2.15898e-09	43.9829	198	EUR
bmi	md	Weighted median	0.120795	0.0153343	3.34072e-15	43.9829	198	EUR
bmi	md	Weighted mode	0.13436	0.0444553	0.00284138	43.9829	198	EUR
bmi	md	MR Egger	0.136654	0.100716	0.176397	43.9829	198	EUR
smkinit	md	Inverse variance weighted	0.194173	0.0152316	3.19549e-37	43.9799	197	EUR
smkinit	md	Weighted median	0.169143	0.0121959	9.77834e-44	43.9799	197	EUR
smkinit	md	Weighted mode	0.177187	0.0334016	3.033e-07	43.9799	197	EUR
smkinit	md	MR Egger	0.104914	0.0653273	0.109897	43.9799	197	EUR
cigday	md	Inverse variance weighted	0.153204	0.0156262	1.07906e-22	43.9799	197	EUR
cigday	md	Weighted median	0.172098	0.016491	1.69974e-25	43.9799	197	EUR
cigday	md	Weighted mode	0.216148	0.0511072	3.59515e-05	43.9799	197	EUR
cigday	md	MR Egger	0.135281	0.069947	0.0545553	43.9799	197	EUR

## Sheet: exposure to scz (sensitivity)
outcome	exposure	method	b	se	pval	F	nsnp	ancestry
scz	bmi	Inverse variance weighted	-0.0625586	0.11371	0.582209	53.9191	62	EAS
scz	bmi	Weighted median	0.0196054	0.128047	0.87831	53.9191	62	EAS
scz	bmi	Weighted mode	0.0189111	0.181912	0.917544	53.9191	62	EAS
scz	bmi	MR Egger	0.187635	0.370333	0.614247	53.9191	62	EAS
scz	cigday	Inverse variance weighted	-0.386667	0.262707	0.141059	141.211	4	EAS
scz	cigday	Weighted median	-0.513201	0.195176	0.00855287	141.211	4	EAS
scz	cigday	Weighted mode	-0.629951	0.212303	0.0591996	141.211	4	EAS
scz	cigday	MR Egger	-1.19226	0.548034	0.161577	141.211	4	EAS
scz	smkinit	Inverse variance weighted	0.290308	0.453603	0.52217	45.5627	4	EAS
scz	smkinit	Weighted median	0.169906	0.530426	0.748726	45.5627	4	EAS
scz	smkinit	Weighted mode	0.0402609	0.70846	0.958255	45.5627	4	EAS
scz	smkinit	MR Egger	-3.60422	2.75536	0.320978	45.5627	4	EAS
scz	bmi	Inverse variance weighted	-0.186242	0.0527046	0.000409794	74.11	531	EUR
scz	bmi	Weighted median	-0.00672766	0.0630749	0.915058	74.11	531	EUR
scz	bmi	Weighted mode	0.115025	0.0913019	0.208286	74.11	531	EUR
scz	bmi	MR Egger	0.315769	0.134006	0.0188176	74.11	531	EUR
scz	cigday	Inverse variance weighted	0.233164	0.163176	0.153029	90.2423	44	EUR
scz	cigday	Weighted median	0.45465	0.0941433	1.36989e-06	90.2423	44	EUR
scz	cigday	Weighted mode	0.335252	0.0834748	0.000233163	90.2423	44	EUR
scz	cigday	MR Egger	0.296812	0.282124	0.298787	90.2423	44	EUR
scz	smkinit	Inverse variance weighted	0.661479	0.129607	3.33034e-07	37.604	224	EUR
scz	smkinit	Weighted median	0.614544	0.103774	3.18161e-09	37.604	224	EUR
scz	smkinit	Weighted mode	0.87787	0.371604	0.0190182	37.604	224	EUR
scz	smkinit	MR Egger	0.301909	0.555631	0.587426	37.604	224	EUR

## Sheet: scz to outcome (sensitivity)
outcome	exposure	method	b	se	pval	F	nsnp	ancestry
bmi	scz	Inverse variance weighted	0.00989399	0.028659	0.72992	39.2458	8	EAS
bmi	scz	Weighted median	0.0228799	0.0188849	0.225688	39.2458	8	EAS
bmi	scz	Weighted mode	0.0263219	0.0284216	0.385199	39.2458	8	EAS
bmi	scz	MR Egger	-0.108039	0.243156	0.672389	39.2458	8	EAS
smkinit	scz	Inverse variance weighted	0.00371299	0.0131931	0.778377	39.2458	8	EAS
smkinit	scz	Weighted median	-0.00842905	0.0135716	0.534546	39.2458	8	EAS
smkinit	scz	Weighted mode	-0.0098045	0.0173756	0.590184	39.2458	8	EAS
smkinit	scz	MR Egger	-0.205199	0.0786524	0.0401777	39.2458	8	EAS
cigday	scz	Inverse variance weighted	0.0113469	0.0252325	0.652932	39.2458	8	EAS
cigday	scz	Weighted median	-0.00233037	0.0203025	0.908618	39.2458	8	EAS
cigday	scz	Weighted mode	-0.00810909	0.0257772	0.762247	39.2458	8	EAS
cigday	scz	MR Egger	-0.197024	0.199537	0.361576	39.2458	8	EAS
bmi	scz	Inverse variance weighted	-0.0146725	0.0082408	0.0749992	44.5564	149	EUR
bmi	scz	Weighted median	-0.0199304	0.00505415	8.0341e-05	44.5564	149	EUR
bmi	scz	Weighted mode	-0.0272063	0.0100949	0.00785242	44.5564	149	EUR
bmi	scz	MR Egger	-0.0151585	0.0323401	0.639964	44.5564	149	EUR
smkinit	scz	Inverse variance weighted	0.0280044	0.00649463	1.61828e-05	44.6064	148	EUR
smkinit	scz	Weighted median	0.0138632	0.00475414	0.00354511	44.6064	148	EUR
smkinit	scz	Weighted mode	0.00477074	0.0162533	0.769536	44.6064	148	EUR
smkinit	scz	MR Egger	0.0199379	0.0252206	0.430494	44.6064	148	EUR
cigday	scz	Inverse variance weighted	0.0254942	0.0101489	0.0120047	44.6064	148	EUR
cigday	scz	Weighted median	0.0118258	0.00608612	0.0520075	44.6064	148	EUR
cigday	scz	Weighted mode	-0.0236548	0.0269776	0.382008	44.6064	148	EUR
cigday	scz	MR Egger	0.013219	0.0401625	0.742523	44.6064	148	EUR

## Sheet: exposure to md (sensitivity)
outcome	exposure	method	b	se	pval	F	nsnp	ancestry
md	bmi	Inverse variance weighted	-0.105144	0.0751174	0.161596	53.5585	64	EAS
md	bmi	Weighted median	-0.0347113	0.096294	0.718494	53.5585	64	EAS
md	bmi	Weighted mode	0.0140373	0.149621	0.925551	53.5585	64	EAS
md	bmi	MR Egger	-0.115963	0.240293	0.631086	53.5585	64	EAS
md	cigday	Inverse variance weighted	-0.0874052	0.166925	0.600542	149.527	5	EAS
md	cigday	Weighted median	-0.00743022	0.115244	0.948593	149.527	5	EAS
md	cigday	Weighted mode	-0.00795518	0.123336	0.951667	149.527	5	EAS
md	cigday	MR Egger	0.106647	0.538298	0.855618	149.527	5	EAS
md	smkinit	Inverse variance weighted	-0.405765	0.282856	0.151422	43.9533	5	EAS
md	smkinit	Weighted median	-0.557691	0.367841	0.129489	43.9533	5	EAS
md	smkinit	Weighted mode	-0.79975	0.597549	0.251782	43.9533	5	EAS
md	smkinit	MR Egger	-1.616	2.03818	0.485772	43.9533	5	EAS
md	bmi	Inverse variance weighted	0.146466	0.0175036	5.87353e-17	73.3596	529	EUR
md	bmi	Weighted median	0.131417	0.0203889	1.1521e-10	73.3596	529	EUR
md	bmi	Weighted mode	0.105761	0.0293849	0.000349327	73.3596	529	EUR
md	bmi	MR Egger	0.0820913	0.0446799	0.0667254	73.3596	529	EUR
md	cigday	Inverse variance weighted	0.113658	0.0483963	0.0188496	87.4447	46	EUR
md	cigday	Weighted median	0.00414937	0.0262461	0.874382	87.4447	46	EUR
md	cigday	Weighted mode	0.00194015	0.0242621	0.936619	87.4447	46	EUR
md	cigday	MR Egger	-0.104241	0.0725085	0.157612	87.4447	46	EUR
md	smkinit	Inverse variance weighted	0.488441	0.0419377	2.38126e-31	37.9938	230	EUR
md	smkinit	Weighted median	0.421276	0.0347785	8.99911e-34	37.9938	230	EUR
md	smkinit	Weighted mode	0.466432	0.137586	0.000822695	37.9938	230	EUR
md	smkinit	MR Egger	0.183188	0.169705	0.281526	37.9938	230	EUR

## Sheet: md to outcome (sensitivity)
outcome	exposure	method	b	se	pval	F	nsnp	ancestry
bmi	md	Wald ratio	-0.0923277	0.0559168	0.0987053	31.0524	1	EAS
smkinit	md	Wald ratio	0.053316	0.0520156	0.305363	31.0524	1	EAS
cigday	md	Wald ratio	-0.0702211	0.0650195	0.280142	31.0524	1	EAS
bmi	md	Inverse variance weighted	0.130836	0.0218593	2.15898e-09	43.9829	198	EUR
bmi	md	Weighted median	0.120795	0.0141716	1.54459e-17	43.9829	198	EUR
bmi	md	Weighted mode	0.13436	0.0422053	0.0016914	43.9829	198	EUR
bmi	md	MR Egger	0.136654	0.100716	0.176397	43.9829	198	EUR
smkinit	md	Inverse variance weighted	0.194173	0.0152316	3.19549e-37	43.9799	197	EUR
smkinit	md	Weighted median	0.169143	0.0126327	6.98649e-41	43.9799	197	EUR
smkinit	md	Weighted mode	0.177187	0.0340976	5.07714e-07	43.9799	197	EUR
smkinit	md	MR Egger	0.104914	0.0653273	0.109897	43.9799	197	EUR
cigday	md	Inverse variance weighted	0.153204	0.0156262	1.07906e-22	43.9799	197	EUR
cigday	md	Weighted median	0.172098	0.0165881	3.22736e-25	43.9799	197	EUR
cigday	md	Weighted mode	0.216148	0.0513053	3.84194e-05	43.9799	197	EUR
cigday	md	MR Egger	0.135281	0.069947	0.0545553	43.9799	197	EUR
