# Supplementary material for: Phenome-Wide Associations of Polygenic Scores for Schizophrenia and Major Depression in 100,000 Chinese Adults
Source: Biol Psychiatry Glob Open Sci. 2025 Dec 22;6(2):100681. doi: 10.1016/j.bpsgos.2025.100681 (PMC12907099; doi:10.1016/j.bpsgos.2025.100681)
Supplement: Supplemental Data 3 [file mmc4.xlsx]

## Sheet: exposure to scz
model	Estimate	Std..Error	t.value	Pr...t..	nsnp	F	Qstat	Qpval	Estimates_robust	exposure	outcome
bmi_smkinit_scz	-0.277103	0.0627411	-4.4166	1.22455e-05	464	26.3667	2173.2	1.79528e-203	-0.194909	bmi	scz
bmi_smkinit_scz	0.702796	0.158435	4.43587	1.12369e-05	65	7.89717	2173.2	1.79528e-203	0.594914	smkinit	scz
bmi_cigday_scz	-0.251183	0.0607738	-4.13309	4.17396e-05	507	28.8912	2188.82	7.24202e-204	-0.164918	bmi	scz
bmi_cigday_scz	0.266869	0.120944	2.20654	0.027784	17	7.19338	2188.82	7.24202e-204	0.237134	cigday	scz
bmi_canud_scz	-0.227432	0.0542264	-4.19413	3.21445e-05	527	56.0697	1968.04	1.74119e-165	-0.130896	bmi	scz
bmi_canud_scz	0.206864	0.0463	4.46791	9.67676e-06	1	1.93023	1968.04	1.74119e-165	0.180176	canud	scz
bmi_ea_scz	-0.130313	0.0673479	-1.93492	0.0535247	404	37.6008	2436.63	2.31248e-239	-0.0557775	bmi	scz
bmi_ea_scz	0.0327774	0.1021	0.321031	0.748312	176	19.8942	2436.63	2.31248e-239	0.0336443	ea	scz
bmi_income_scz	-0.159054	0.0609423	-2.60991	0.00931567	501	23.7176	2172.57	2.65109e-199	-0.114531	bmi	scz
bmi_income_scz	0.168749	0.182378	0.925272	0.35525	36	6.12337	2172.57	2.65109e-199	-0.0845871	income	scz
smkinit_bmi_scz	0.68812	0.16348	4.20919	3.02908e-05	64	7.52478	2173.68	7.22788e-204	0.580222	smkinit	scz
smkinit_bmi_scz	-0.275074	0.0631845	-4.3535	1.61976e-05	464	25.0353	2173.68	7.22788e-204	-0.192693	bmi	scz
smkinit_cigday_scz	0.646059	0.12948	4.98965	1.14193e-06	215	29.9588	1328.36	9.17825e-148	0.52565	smkinit	scz
smkinit_cigday_scz	0.261997	0.137545	1.9048	0.0579672	28	14.6815	1328.36	9.17825e-148	0.40859	cigday	scz
smkinit_canud_scz	0.40209	0.169498	2.37224	0.0184906	224	6.05601	1218.01	5.35839e-133	0.247308	smkinit	scz
smkinit_canud_scz	0.177575	0.0749181	2.37025	0.018588	5	2.53202	1218.01	5.35839e-133	0.208433	canud	scz
smkinit_ea_scz	0.764574	0.172811	4.42435	1.24127e-05	105	11.0662	2279.99	1.27087e-256	0.646208	smkinit	scz
smkinit_ea_scz	0.312687	0.0987104	3.16772	0.00165136	324	23.4193	2279.99	1.27087e-256	0.339693	ea	scz
smkinit_income_scz	0.780448	0.145444	5.36596	1.83026e-07	182	21.2789	1338.29	4.66555e-148	0.660328	smkinit	scz
smkinit_income_scz	0.126186	0.183927	0.686068	0.493303	78	15.3403	1338.29	4.66555e-148	0.0531499	income	scz
cigday_bmi_scz	0.270754	0.120883	2.2398	0.0255275	17	7.19302	2186.27	1.92464e-203	0.239159	cigday	scz
cigday_bmi_scz	-0.252841	0.0607889	-4.15932	3.73607e-05	507	28.7991	2186.27	1.92464e-203	-0.165983	bmi	scz
cigday_smkinit_scz	0.261997	0.137545	1.9048	0.0579672	28	14.6815	1328.36	9.17825e-148	0.40859	cigday	scz
cigday_smkinit_scz	0.646059	0.12948	4.98965	1.14193e-06	215	29.9588	1328.36	9.17825e-148	0.52565	smkinit	scz
cigday_canud_scz	0.162868	0.14261	1.14205	0.257969	45	62.9709	301.231	3.42427e-34	0.328112	cigday	scz
cigday_canud_scz	0.389908	0.0758914	5.13771	3.18821e-06	17	11.8904	301.231	3.42427e-34	0.37627	canud	scz
cigday_ea_scz	0.330501	0.137639	2.40121	0.0167954	19	9.42266	2156.3	5.77372e-238	0.3232	cigday	scz
cigday_ea_scz	0.182307	0.0846592	2.15343	0.0318807	388	39.1378	2156.3	5.77372e-238	0.222359	ea	scz
cigday_income_scz	0.285186	0.14514	1.9649	0.0512853	33	23.1726	838.344	6.65339e-97	0.357917	cigday	scz
cigday_income_scz	-0.053965	0.167928	-0.321358	0.748389	120	33.1991	838.344	6.65339e-97	-0.151071	income	scz

## Sheet: scz to outcome
model	Estimate	Std..Error	t.value	Pr...t..	nsnp	F	Qstat	Qpval	Estimates_robust	exposure	outcome
scz_smkinit_bmi	-0.0191349	0.0109395	-1.74916	0.081452	95	19.5827	3389.53	0	-0.0103847	scz	bmi
scz_smkinit_bmi	0.368589	0.047646	7.736	2.31426e-13	170	25.5661	3389.53	0	0.405331	smkinit	bmi
scz_cigday_bmi	-0.0188381	0.00837779	-2.24858	0.0258472	140	37.6116	1711.52	1.47098e-254	-0.0139099	scz	bmi
scz_cigday_bmi	0.148169	0.0421305	3.5169	0.000562378	30	21.3198	1711.52	1.47098e-254	0.0791554	cigday	bmi
scz_canud_bmi	-0.0229257	0.00943805	-2.42907	0.0162736	149	15.6662	1586.81	1.16399e-235	-0.00837768	scz	bmi
scz_canud_bmi	0.0501561	0.0230259	2.17824	0.0308894	10	4.11532	1586.81	1.16399e-235	0.0046325	canud	bmi
scz_ea_bmi	-0.0105796	0.00843078	-1.25488	0.210237	69	11.7516	3112	0	-0.00928612	scz	bmi
scz_ea_bmi	-0.298188	0.0214506	-13.9011	2.79184e-36	356	46.3905	3112	0	-0.278816	ea	bmi
scz_income_bmi	-0.014444	0.00940487	-1.5358	0.126071	123	27.4807	2321.01	0	-0.0107237	scz	bmi
scz_income_bmi	-0.379378	0.0523595	-7.24565	7.7806e-12	97	23.288	2321.01	0	-0.37474	income	bmi
scz_bmi_smkinit	0.0449746	0.00646627	6.95527	1.03663e-11	40	7.25312	1929.92	9.86992e-158	0.0402077	scz	smkinit
scz_bmi_smkinit	0.148919	0.0108518	13.7229	6.58656e-37	498	63.8692	1929.92	9.86992e-158	0.146385	bmi	smkinit
scz_cigday_smkinit	0.0271888	0.00669243	4.06261	7.45157e-05	140	37.5966	1147.83	2.33051e-146	0.023138	scz	smkinit
scz_cigday_smkinit	0.0299679	0.0321316	0.932662	0.352341	30	21.3124	1147.83	2.33051e-146	0.0070212	cigday	smkinit
scz_canud_smkinit	0.00547841	0.00660367	0.8296	0.408033	148	16.1049	580.731	1.68005e-50	0.00580554	scz	smkinit
scz_canud_smkinit	0.118407	0.0157604	7.51293	4.20567e-12	10	4.25001	580.731	1.68005e-50	0.0923034	canud	smkinit
scz_ea_smkinit	0.042007	0.00622952	6.74321	5.28293e-11	68	11.7766	1677.87	6.11728e-153	0.0385244	scz	smkinit
scz_ea_smkinit	-0.214344	0.0156365	-13.7079	1.79943e-35	355	46.1244	1677.87	6.11728e-153	-0.218727	ea	smkinit
scz_income_smkinit	0.0252482	0.00620785	4.06715	6.71055e-05	122	27.6083	1084.43	2.03782e-117	0.0207037	scz	smkinit
scz_income_smkinit	-0.220093	0.0347935	-6.32571	1.47294e-09	96	22.8066	1084.43	2.03782e-117	-0.19496	income	smkinit
scz_bmi_cigday	0.0197409	0.00693015	2.84856	0.00456179	40	7.25312	1221.74	2.29251e-56	0.00696366	scz	cigday
scz_bmi_cigday	0.198636	0.0119803	16.5802	4.45697e-50	498	63.8692	1221.74	2.29251e-56	0.192453	bmi	cigday
scz_smkinit_cigday	0.0282165	0.00988403	2.85476	0.00465832	95	19.6633	1613.4	2.52905e-195	0.0233752	scz	cigday
scz_smkinit_cigday	0.162314	0.0427617	3.79577	0.000183649	169	25.0784	1613.4	2.52905e-195	0.153658	smkinit	cigday
scz_canud_cigday	0.0287991	0.011364	2.53423	0.0122554	148	16.1049	1251.61	9.60104e-171	0.0274514	scz	cigday
scz_canud_cigday	-0.0134673	0.0277053	-0.486092	0.627584	10	4.25001	1251.61	9.60104e-171	-0.0241233	canud	cigday
scz_ea_cigday	0.0321585	0.00896501	3.58711	0.00037473	68	11.7766	1912.41	2.5343e-192	0.0230415	scz	cigday
scz_ea_cigday	-0.165162	0.0224343	-7.36206	1.00034e-12	355	46.1244	1912.41	2.5343e-192	-0.158883	ea	cigday
scz_income_cigday	0.0219315	0.00970379	2.2601	0.0248314	122	27.6083	1365.9	4.3812e-168	0.0181725	scz	cigday
scz_income_cigday	-0.201994	0.0526492	-3.8366	0.000164579	96	22.8066	1365.9	4.3812e-168	-0.216391	income	cigday

## Sheet: exposure to md
model	Estimate	Std..Error	t.value	Pr...t..	nsnp	F	Qstat	Qpval	Estimates_robust	exposure	outcome
bmi_smkinit_md	0.100788	0.019696	5.11716	4.35774e-07	465	30.0044	2160.32	5.66313e-197	0.0950559	bmi	md
bmi_smkinit_md	0.309864	0.0495033	6.25947	8.0332e-10	71	8.35426	2160.32	5.66313e-197	0.287815	smkinit	md
bmi_cigday_md	0.134342	0.0190899	7.03731	6.12718e-12	506	32.0126	2167.1	1.79017e-197	0.13177	bmi	md
bmi_cigday_md	0.0503612	0.0382233	1.31755	0.188226	19	7.54375	2167.1	1.79017e-197	0.040455	cigday	md
bmi_canud_md	0.127095	0.0173245	7.33615	8.201e-13	526	54.2278	1819.65	9.84681e-140	0.128739	bmi	md
bmi_canud_md	0.0988514	0.0150678	6.56045	1.26785e-10	2	1.99277	1819.65	9.84681e-140	0.0900073	canud	md
bmi_ea_md	0.0864967	0.0208466	4.1492	3.86915e-05	405	38.9935	2247.82	6.48169e-205	0.0733751	bmi	md
bmi_ea_md	-0.268337	0.032173	-8.34043	6.06483e-16	177	20.0648	2247.82	6.48169e-205	-0.298021	ea	md
bmi_income_md	0.104607	0.0196774	5.3161	1.56164e-07	500	24.1226	2135.09	2.16242e-190	0.0976846	bmi	md
bmi_income_md	-0.325451	0.0593575	-5.48291	6.4683e-08	38	6.17859	2135.09	2.16242e-190	-0.359462	income	md
smkinit_bmi_md	0.428407	0.0489806	8.74646	2.9944e-17	71	8.35426	2050.46	5.00516e-179	0.385805	smkinit	md
smkinit_bmi_md	0.0512249	0.019488	2.62853	0.00882668	465	30.0044	2050.46	5.00516e-179	0.0580908	bmi	md
smkinit_cigday_md	0.483882	0.0419818	11.526	4.53613e-25	221	30.1551	1318.3	5.21201e-142	0.463902	smkinit	md
smkinit_cigday_md	0.112431	0.0452001	2.48741	0.0135002	30	14.5925	1318.3	5.21201e-142	0.0668229	cigday	md
smkinit_canud_md	0.483416	0.0526712	9.178	2.00894e-17	230	7.42345	1264.18	3.05205e-138	0.467414	smkinit	md
smkinit_canud_md	0.0117129	0.0234802	0.498842	0.618344	6	2.9014	1264.18	3.05205e-138	0.00219254	canud	md
smkinit_ea_md	0.416929	0.0504615	8.26233	1.9184e-15	107	11.8078	1900.27	6.39574e-188	0.372677	smkinit	md
smkinit_ea_md	-0.178038	0.0293984	-6.05604	3.1164e-09	323	25.4625	1900.27	6.39574e-188	-0.182259	ea	md
smkinit_income_md	0.446936	0.0489124	9.13747	1.77767e-17	188	22.6375	1485.8	7.17613e-170	0.413002	smkinit	md
smkinit_income_md	-0.261018	0.0623081	-4.18915	3.82522e-05	79	16.1019	1485.8	7.17613e-170	-0.253041	income	md
cigday_bmi_md	0.122973	0.0387909	3.17016	0.00161211	19	7.54375	2215.95	1.50784e-205	0.0901734	cigday	md
cigday_bmi_md	0.0911503	0.0193734	4.70493	3.24908e-06	506	32.0126	2215.95	1.50784e-205	0.100617	bmi	md
cigday_smkinit_md	0.112431	0.0452001	2.48741	0.0135002	30	14.5925	1318.3	5.21201e-142	0.0668229	cigday	md
cigday_smkinit_md	0.483882	0.0419818	11.526	4.53613e-25	221	30.1551	1318.3	5.21201e-142	0.463902	smkinit	md
cigday_canud_md	0.136258	0.0521231	2.61415	0.0111397	48	61.0903	368.328	1.04196e-44	0.0940353	cigday	md
cigday_canud_md	0.156121	0.0287575	5.42886	9.34029e-07	16	11.5453	368.328	1.04196e-44	0.107251	canud	md
cigday_ea_md	0.128658	0.0433345	2.96894	0.00316547	22	9.59147	2030.62	4.25859e-214	0.0820809	cigday	md
cigday_ea_md	-0.22095	0.0268767	-8.22088	2.75057e-15	386	41.1338	2030.62	4.25859e-214	-0.231628	ea	md
cigday_income_md	0.123451	0.0518223	2.38221	0.0184139	36	23.2222	1035.6	4.05245e-130	0.0803708	cigday	md
cigday_income_md	-0.334536	0.0600943	-5.56686	1.10661e-07	120	34.0499	1035.6	4.05245e-130	-0.330627	income	md

## Sheet: md to outcome
model	Estimate	Std..Error	t.value	Pr...t..	nsnp	F	Qstat	Qpval	Estimates_robust	exposure	outcome
md_smkinit_bmi	0.0436639	0.0314825	1.38692	0.166609	137	18.1253	3488.22	0	0.0553914	md	bmi
md_smkinit_bmi	0.356237	0.0533453	6.67796	1.37563e-10	148	17.3553	3488.22	0	0.415067	smkinit	bmi
md_cigday_bmi	0.118572	0.0237595	4.99049	1.27053e-06	185	35.8968	2111.24	0	0.136709	md	bmi
md_cigday_bmi	0.122175	0.0425898	2.86865	0.00454728	26	16.9058	2111.24	0	0.0643403	cigday	bmi
md_canud_bmi	0.105547	0.0273147	3.86411	0.000149978	197	6.42124	2004.69	7.30929e-294	0.132668	md	bmi
md_canud_bmi	0.0384991	0.0225747	1.70541	0.0896478	10	3.29517	2004.69	7.30929e-294	0.0175861	canud	bmi
md_ea_bmi	0.071295	0.0260892	2.73274	0.00656245	86	12.4351	3196.96	0	0.0755648	md	bmi
md_ea_bmi	-0.285149	0.0243233	-11.7233	1.88597e-27	326	29.0816	3196.96	0	-0.253348	ea	bmi
md_income_bmi	0.102768	0.025677	4.00232	8.39142e-05	162	25.3283	2400.61	0	0.117879	md	bmi
md_income_bmi	-0.278668	0.0553514	-5.03453	9.4832e-07	83	16.9195	2400.61	0	-0.252607	income	bmi
md_bmi_smkinit	0.16333	0.0190193	8.58758	1.14442e-16	49	8.3151	1704.55	6.46893e-132	0.166881	md	smkinit
md_bmi_smkinit	0.125578	0.0112161	11.1962	4.15825e-26	455	44.3047	1704.55	6.46893e-132	0.125125	bmi	smkinit
md_cigday_smkinit	0.192662	0.0178244	10.8089	6.71405e-22	185	35.8968	1165.15	3.42288e-133	0.174468	md	smkinit
md_cigday_smkinit	0.0258357	0.0308072	0.838624	0.402643	26	16.9058	1165.15	3.42288e-133	0.031006	cigday	smkinit
md_canud_smkinit	0.110192	0.0184387	5.97611	1.01187e-08	196	6.44028	624.481	1.09993e-44	0.0997122	md	smkinit
md_canud_smkinit	0.12514	0.0154392	8.10535	4.87439e-14	10	3.30114	624.481	1.09993e-44	0.121353	canud	smkinit
md_ea_smkinit	0.15173	0.0180223	8.419	7.03636e-16	85	12.4185	1495.52	1.68289e-127	0.136805	md	smkinit
md_ea_smkinit	-0.164187	0.0164254	-9.9959	3.97152e-21	326	29.0841	1495.52	1.68289e-127	-0.174602	ea	smkinit
md_income_smkinit	0.162739	0.0177443	9.17133	2.33728e-17	161	25.3022	1140.1	2.36028e-118	0.144015	md	smkinit
md_income_smkinit	-0.182298	0.0378844	-4.81195	2.66165e-06	83	16.9334	1140.1	2.36028e-118	-0.171557	income	smkinit
md_bmi_cigday	0.120226	0.0205904	5.83891	9.48707e-09	49	8.3151	1104.93	3.36409e-48	0.135536	md	cigday
md_bmi_cigday	0.183214	0.0125504	14.5983	1.95293e-40	455	44.3047	1104.93	3.36409e-48	0.174638	bmi	cigday
md_smkinit_cigday	0.145144	0.0206655	7.02351	1.7575e-11	137	18.0057	868.833	2.62485e-64	0.107296	md	cigday
md_smkinit_cigday	0.116163	0.0344702	3.36996	0.000861526	150	17.2972	868.833	2.62485e-64	0.136971	smkinit	cigday
md_canud_cigday	0.152937	0.0204905	7.46381	2.42253e-12	196	6.44028	622.532	2.13531e-44	0.123304	md	cigday
md_canud_cigday	0.000838774	0.0169929	0.0493602	0.960681	10	3.30114	622.532	2.13531e-44	0.00856317	canud	cigday
md_ea_cigday	0.151196	0.020147	7.50464	4.10476e-13	85	12.4185	1009.13	2.26147e-55	0.118898	md	cigday
md_ea_cigday	-0.120677	0.0182296	-6.61985	1.17215e-10	326	29.0841	1009.13	2.26147e-55	-0.120265	ea	cigday
md_income_cigday	0.132844	0.0175427	7.57263	8.13383e-13	161	25.3022	620.045	2.86774e-36	0.110732	md	cigday
md_income_cigday	-0.124103	0.0369513	-3.35855	0.000912833	83	16.9334	620.045	2.86774e-36	-0.135992	income	cigday
