# Supplementary material for: Phenome-Wide Associations of Polygenic Scores for Schizophrenia and Major Depression in 100,000 Chinese Adults
Source: Biol Psychiatry Glob Open Sci. 2025 Dec 22;6(2):100681. doi: 10.1016/j.bpsgos.2025.100681 (PMC12907099; doi:10.1016/j.bpsgos.2025.100681)
Supplement: Key Resources Table [file mmc5.xlsx]

## Sheet: Key Resources Table
KEY RESOURCES TABLE
Resource Type	Specific Reagent or Resource	Source or Reference	Identifiers	Additional Information
Add additional rows as needed for each resource type	Include species and sex when applicable.	Include name of manufacturer, company, repository, individual, or research lab. Include PMID or DOI for references; use “this paper” if new.	Include catalog numbers, stock numbers, database IDs or accession numbers, and/or RRIDs. RRIDs are highly encouraged; search for RRIDs at https://scicrunch.org/resources.	Include any additional information or notes if necessary.
Genetic Reagent	Custom-designed arrays on the Affymetrix (now Thermo Fisher Scientific) Axiom platform	Affymetrix (now Thermo Fisher Scientific)	RRID:SCR_007817
Deposited Data; Public Database	China Kadoorie Biobank	https://www.ckbiobank.org/	N/A
Deposited Data; Public Database	TOPMed	PMID: 33568819	RRID:SCR_015677
Deposited Data; Public Database	Westlake Biobank for Chinese	PMID: 35618720	NA
Deposited Data; Public Database	1000 Genomes Project	https://www.internationalgenome.org/	RRID:SCR_008801
Deposited Data; Public Database	HapMap 3	https://www.broadinstitute.org/medical-and-population-genetics/hapmap-3	RRID:SCR_002846
Deposited Data; Public Database	Psychiatric Genomics Consortium	https://pgc.unc.edu/	RRID:SCR_004495
Deposited Data; Public Database	GWAS Catalog	https://www.ebi.ac.uk/gwas/	RRID:SCR_012745
Software; Algorithm	R-4.4.1	https://www.r-project.org/	RRID:SCR_001905
Software; Algorithm	SHAPEIT v4.2/v2.904	PMID: 31780650	RRID:SCR_024335
Software; Algorithm	PLINK 1.9	https://www.cog-genomics.org/plink/	RRID:SCR_001757
Software; Algorithm	PRS-CSx	PMID: 35513724	NA
Software; Algorithm	LDSC	PMID: 25642630; PMID: 26414676	NA
Software; Algorithm	TwoSampleMR	https://github.com/MRCIEU/TwoSampleMR	NA
Software; Algorithm	MVMR	PMCID: PMC10119150	NA
Software; Algorithm	GWASLAB	https://cloufield.github.io/gwaslab/#how-to-cite	NA
